# Supplementary material for: Genetic association of inflammatory marker GlycA with lung function and respiratory diseases
Source: Nat Commun. 2024 May 4;15:3751. doi: 10.1038/s41467-024-47845-w (PMC11069551; doi:10.1038/s41467-024-47845-w)
Supplement: Supplementary file 4 — Supplementary Data 1-25 [file 41467_2024_47845_MOESM4_ESM.xlsx]

## Sheet: Supplementary Data 1
	Supplementary Data 1 Information of Summary Statistics Used in This Study
	Trait	Consortium	Sample size	Reference
	Glycoprotein acetyls (GlycA)	UK Biobank study	115078	Matthews PM, Sudlow C: The UK Biobank. Brain 2015, 138(Pt 12):3463-3465.
	White blood cell	UK Biobank (UKBB) and INTERVAL	408112	Vuckovic D, Bao EL, Akbari P et al. The Polygenic and Monogenic Basis of Blood Traits and Diseases. Cell 2020;182(5):1214-1231 e11.
	C-reactive protein (CRP)	UK Biobank	411229	Backman JD, Li AH, Marcketta A et al. Exome sequencing and analysis of 454,787 UK Biobank participants. Nature 2021;599(7886):628-634.
	Fibrinogen	The Fenland study	10708	Pietzner M, Wheeler E, Carrasco-Zanini J et al. Genetic architecture of host proteins involved in SARS-CoV-2 infection. Nat Commun 2020;11(1):6397.
	Albumin	UK Biobank	313032	Sinnott-Armstrong N, Tanigawa Y, Amar D et al. Genetics of 35 blood and urine biomarkers in the UK Biobank. Nat Genet 2021;53(2):185-194.
	Forced expired volume in 1 second (FEV1)	UK Biobank	321047	hrine N, Guyatt AL, Erzurumluoglu AM et al. New genetic signals for lung function highlight pathways and chronic obstructive pulmonary disease associations across multiple ancestries. Nat Genet 2019;51(3):481-493.
	Forced vital capacity (FVC)		321047
	FEV1/FVC ratio		321047
	Peak expiratory flow (PEF)		321047
	Asthma	UK Biobank and FinnGen	497,000 (Ncases=38,369, Ncontrols=458,631)	Sakaue S, Kanai M, Tanigawa Y et al. A global atlas of genetic associations of 220 deep phenotypes. medRxiv 2020:2020.10.23.20213652.
	Chronic obstructive pulmonary diseases (COPD)		497,000 (Ncases=13,530, Ncontrols=483,470)

## Sheet: Supplementary Data 2
	Supplementary Data 2 Sensitivity analysis of genetic correlations of glycA and other inflammatory biomarkers with lung function parameters (FEV1, FVC, FEV1/FVC ratio, and PEF) using LDSC
	Trait1	Trait2	rg	se	z	P
	GlycA	FVC	-0.2	0.03	-5.93	3.08e-09
		FEV1	-0.17	0.04	-4.02	5.84e-05
		FEV1_to_FVC_RATIO	0.03	0.05	0.55	0.58
		PEF	-0.13	0.08	-1.73	0.08
	CRP	FVC	-0.26	0.03	-8.35	6.97e-17
		FEV1	-0.25	0.03	-8.34	7.77e-17
		FEV1_to_FVC_RATIO	-0.02	0.03	-0.46	0.65
		PEF	-0.13	0.05	-2.46	0.01
	Fibrinogen	FVC	0.04	0.09	0.38	0.7
		FEV1	0	0.1	0.03	0.97
		FEV1_to_FVC_RATIO	0	0.14	0	1
		PEF	-0.28	0.16	-1.72	0.08
	Albumin	FVC	0.05	0.03	1.51	0.13
		FEV1	0.07	0.03	2.38	0.02
		FEV1_to_FVC_RATIO	0.03	0.03	0.99	0.32
		PEF	-0.04	0.05	-0.83	0.41
	WBC	FVC	-0.06	0.03	-2.08	0.04
		FEV1	-0.09	0.03	-2.99	0.00281
		FEV1_to_FVC_RATIO	-0.06	0.04	-1.61	0.11
		PEF	-0.14	0.05	-2.64	0.01
	Abbreviations: LDSC= linkage disequilibrium score regression; GlycA: glycoprotein acetyls; hsCRP: high sensitivity C-reactive protein, WBC: white blood cell; FEV1: forced expired volume in 1 second; FVC: forced vital capacity; PEF: peak expiratory flow.
	Genetic correlation analyses were conducted using lung function GWASs from SpiroMeta consortium, which has non-overlapping samples with that of GlycA and other inflammatory biomarkers using LDSC.
	All P values are two-sided.

## Sheet: Supplementary Data 3
	Supplementary Data 3 Shared genetics from cross-trait meta-analysis of GlycA with lung function parameters, asthma and COPD using CPASSOC
	Trait 1	Trait 2	SNP	Position	A1	A2	MAF	Trait 1			Trait 2		PCPASSOC	Genes	Reported by Previous GWAS
								BETA	P		BETA	P
	GlycA	FEV1	rs2067120	chr3p24.2	G	A	0.179576	-0.0229788	9.40×10-06		0.0156	2.27×10-07	4.65×10-09	MIR4442,RARB,TOP2B	YES
			rs7648987	chr3p21.31	G	A	0.499253	0.0222737	2.80×10-08		-0.0162	4.59×10-12	1.44×10-15	AMIGO3,AMT,APEH,BSN,BSN-AS2,CAMKV,CDHR4,DAG1,FAM212AMST1,RBM5,RHOA,RNF123,TCTA,TRAIP,UBA7,USP4	NO
			rs112675878	chr4p15.32	A	G	0.137087	0.0279111	3.80×10-06		-0.016	2.53×10-06	4.56×10-08	DCAF16,FAM184B,LCORL,NCAPG	NO
			rs2125787	chr4q21.3	G	A	0.397921	-0.0206053	6.70×10-07		-0.0131	4.26×10-08	2.95×10-11	AFF1	YES
			rs72801450	chr5q31.1	G	A	0.237902	-0.024591	5.70×10-07		-0.0188	7.55×10-12	2.25×10-16	AFF4,GDF9,HSPA4,LEAP2,SHROOM1,SOWAHA,UQCRQ,ZCCHC10	YES
			rs9262120	chr6p22.1	A	G	0.164608	-0.0323387	4.70×10-08		-0.0422	8.95×10-40	2.69×10-48	ABCF1,ATAT1,C6orf15,C6orf136,CCHCR1,CDSN,DDR1,DDX39B,DHX16,DPCR1,FLOT1,GNL1	YES
			rs114595701	chr6p21.32	T	C	0.104207	-0.0332274	3.30×10-06		-0.0317	7.74×10-17	1.59×10-21	HLA-DRB6	YES
			rs55934539	chr7p22.1	A	G	0.452457	-0.0199755	2.30×10-06		0.011	2.59×10-06	2.38×10-08	C7orf26,GRID2IP,ZDHHC4,ZNF12,ZNF316,ZNF853	YES
			rs550057	chr9q34.2	T	C	0.25401	0.0266182	1.00×10-08		-0.018	1.63×10-11	1.79×10-14	ABO,C9orf96,CACFD1,MED22,OBP2B,REXO4,RPL7A,SLC2A6	YES
			rs10740134	chr10q21.3	C	T	0.480357	-0.0259791	4.80×10-11		-0.0153	6.31×10-11	1.05×10-16	JMJD1C,JMJD1C-AS1,MIR1296,NRBF2,REEP3	NO
			rs74591285	chr16q22.1	A	G	0.078508	0.0383899	2.50×10-07		-0.0234	2.95×10-08	1.06×10-10	AARS,CLEC18A,COG4,DDX19A,DDX19B,EXOSC6,FUK NFAT5,NOB1,NQO1,PDPR,PDXDC2P,SF3B3,SMG1P7,ST3GAL2	YES
			rs157595	chr19q13.32	G	A	0.382641	0.0219295	3.80×10-07		0.0119	1.21×10-06	1.88×10-09	APOC1,APOC1P1,APOE,TOMM40	NO
		FVC	rs188468174	chr1p36.11	T	C	0.014841	-0.110517	1.80×10-10		-0.0485	2.90×10-06	3.33×10-11	CLIC4,MIR6731,RUNX3	NO
			rs61830291	chr1q41	C	A	0.096943	0.0339227	8.40×10-07		-0.0197	8.30×10-07	5.07×10-09	C1orf115,C1orf140,HLX,HLX-AS1,LOC101929730,MARC1,MARC2,MARK1	YES
			rs2352974	chr3p21.31	T	C	0.489003	0.0217277	7.80×10-08		-0.0138	5.94×10-09	1.05×10-11	AMIGO3,AMT,APEH,BSN,CDHR4,DAG1,FAM212A,GMPPB,GPX1,IP6K1,MIR5193,MON1A,MST1,NICN1,RBM5,RHOA,RNF123,TCTA,TRAIP,UBA7,USP4	YES
			rs13108218	chr4p16.3	G	A	0.384645	-0.0381276	1.60×10-19		0.0109	7.23×10-06	4.36×10-20	DOK7,HGFAC,HTT,LRPAP1,MSANTD1,RGS12	YES
			rs10446667	chr4p15.32	C	T	0.13628	0.02786	4.00×10-06		-0.0184	9.14×10-08	3.02×10-10	DCAF16,FAM184B,LCORL,NCAPG	YES
			rs342454	chr4q21.3	A	T	0.397626	0.0209752	4.40×10-07		0.0124	2.67×10-07	2.85×10-11	AFF1	YES
			rs2131977	chr5q14.1	C	G	0.376411	0.0200177	3.90×10-06		-0.0125	2.76×10-07	1.07×10-09	BHMT,JMY	YES
			rs3130399	chr6p22.1	T	A	0.133104	-0.0303199	3.60×10-06		-0.0303	7.16×10-18	1.05×10-24	ABCF1,ATAT1,C6orf15,C6orf136,CCHCR1,CDSN,DDR1,DHX16,DPCR1,FLOT1,GNL1,GTF2H4	NO
			rs9267653	chr6p21.33	C	T	0.286918	0.0222923	8.80×10-08		-0.024	1.02×10-20	7.42×10-25	ABHD16A,AGER,AGPAT1,AIF1,APOM,ATF6B,ATP6V1G2,BAG6,BTNL2,C2,C4A,C4B	YES
			rs79071881	chr6p21.32	T	C	0.204137	0.0292964	1.20×10-06		-0.0184	1.56×10-07	4.12×10-10	HLA-DRB6	YES
			rs9411378	chr9q34.2	A	C	0.2218	0.0298369	5.80×10-09		-0.018	8.26×10-10	1.34×10-13	ABO,ADAMTS13,C9orf96,CACFD1,MED22,REXO4,RPL7A,SLC2A6	YES
			rs76895963	chr12p13.32	G	T	0.020556	-0.0778055	1.50×10-06		0.0468	2.50×10-07	1.28×10-09	CCND2	YES
			rs3790085	chr16q22.1	G	A	0.454828	0.0231777	2.10×10-08		-0.0235	2.26×10-23	2.35×10-28	MIR140,MIR1538,NFAT5,NOB1,NQO1,WWP2	YES
			rs157595	chr19q13.32	G	A	0.382641	0.0219295	3.80×10-07		0.0123	7.16×10-07	1.30×10-10	APOC1,APOC1P1,APOE,TOMM40	NO
		FEV1/FVC ratio	rs72836346	chr2q13	C	G	0.078774	-0.0361677	1.89998e-06		-0.0282	5.51e-10	2.039e-12	ACOXL,BCL2L11	YES
			rs113638840	chr5q31.1	G	A	0.25849	-0.0227553	1.5e-06		-0.0182	2.82e-11	4.118e-14	HSPA4	YES
			rs1264344	chr6p22.1	T	C	0.436852	0.0188388	1e-06		0.0313	3.6e-38	2.5e-42	ABCF1,ATAT1,C6orf15,C6orf136,,FLOT1,GNL1,GTF2H4,HLA-B,HLA-C	YES
			rs17427599	chr6p21.33	T	C	0.241458	0.02167	1.6e-06		0.0514	1.78e-75	9.11e-79	ABHD16A,AGER,AGPAT1,ATF6B,BTNL2,C2,C4A,C4B,HLA-DOBVARS,VWA7,ZBTB12	YES
			rs7773423	chr6q22.1	G	A	0.401101	0.0186659	8.99995e-06		-0.0115	2.28e-06	1.33e-08	COL10A1,DSE,FRK,NT5DC1,TPI1P3,TSPYL1,TSPYL4	YES
			rs6601299	chr8p23.1	C	T	0.899273	0.0682657	2.90001e-23		0.0184	2.7e-06	7.515e-23	LOC157273	YES
			rs7896518	chr10q21.3	G	A	0.428456	-0.0252369	3.59998e-10		-0.0161	3.71e-11	4.311e-15	JMJD1C,JMJD1C-AS1,MIR1296,NRBF2,REEP3	NO
			rs60648773	chr11q24.2	A	G	0.229796	0.0249105	6.80002e-07		-0.0159	2.57e-08	5.99e-11	ST3GAL4,ST3GAL4-AS1	YES
			rs11852372	chr15q25.1	C	A	0.334626	0.0197067	8.60003e-06		-0.0152	2.32e-09	3.14e-12	CHRNA3,CHRNA5,CHRNB4,HYKK,IREB2,PSMA4	YES
			rs9302635	chr16q22.2	C	T	0.182457	0.133819	8.09096e-142		0.014	6.02e-06	9.59e-141	AP1G1,ATXN1L,TAT,TXNL4B,ZFHX3,ZNF821	YES
			rs35866622	chr19q13.33	T	C	0.496868	0.0186318	8.19993e-06		-0.0121	3.92e-07	2.736e-09	FGF21,FUT1,FUT2,IZUMO1,MAMSTR,RASIP1	YES
		PEF	rs2067120	chr3p24.2	G	A	0.179576	-0.0229788	9.40005e-06		0.0172	1.73e-07	1.003e-09	MIR4442,RARB,TOP2B	YES
			rs10865958	chr3p21.31	G	A	0.498999	0.022235	2.99999e-08		-0.0149	3.22e-09	5.402e-13	AMIGO3,AMT,APEH,BSN,BSN-AS2,CAMKV,CDHR4,DAG1,FAM212A	NO
			rs7717669	chr5q14.1	C	A	0.392527	-0.0204098	2.30001e-06		0.013	4.83e-07	1.218e-09	BHMT,JMY	NO
			rs3088225	chr5q31.1	G	A	0.260046	-0.0230806	1.09999e-06		-0.0188	5.4e-11	8.43e-15	AFF4,HSPA4,LEAP2,UQCRQ,ZCCHC10	NO
			rs3095327	chr6p22.1	A	G	0.156168	-0.0338386	3.69999e-08		-0.0542	1.88e-55	4.331e-65	ABCF1,ABHD16A,AIF1,APOM,ATAT1,HCP5,HLA-A,HLA-B,HLA-C	NO
			rs7819276	chr8p23.1	C	T	0.363502	0.021692	4.30002e-07		0.0119	6.63e-06	3.632e-09	BLK,C8orf12,C8orf49,CTSB,DEFB134,DEFB135,DEFB136,FAM167A,FDFT1,GATA4	YES
			rs529565	chr9q34.2	C	T	0.316833	0.027732	2.39999e-10		-0.0205	2.67e-14	7.987e-20	ABO,ADAMTS13,C9orf96,CACFD1,MED22,REXO4,RPL7A	NO
			rs35866622	chr19q13.33	T	C	0.496868	0.0186318	8.19993e-06		-0.0132	1.92e-07	4.074e-10	FGF21,FUT1,FUT2,IZUMO1,MAMSTR,NTN5,RASIP1,SEC1P	NO
			rs13036892	chr20q12	G	T	0.106764	-0.0315231	7.10003e-06		-0.0184	6.7e-06	1.183e-08	intergenic	NO
		Asthma	rs7521458	chr1q21.3	C	T	0.4167	-0.0196518	1.50×10-06		0.0385	3.39×10-06	2.07×10-08	IL6R	YES
			rs72836344	chr2q13	T	G	0.102183	-0.0307791	2.30×10-06		0.1034	6.04×10-15	1.07×10-18	ACOXL,BCL2L11	YES
			rs9272422	chr6p21.33	C	T	0.225773	0.0254927	1.80×10-08		0.1621	7.90×10-45	2.79×10-51	AGER,AGPAT1,ATF6B,BTNL2,C4A,C4B,C6orf10,DXO,EGFL8,FKBPL,GPSM3,HCG23,NELFE,NOTCH4,PBX2,PRRT1,RNF5,SKIV2L,STK19,TAP2,TNXA,TNXB	YES
			rs113416335	chr8p23.1	T	C	0.408517	0.0196134	2.90×10-06		-0.0398	1.48×10-06	8.52×10-09	BLK,C8orf12,C8orf49,CTSB,DEFB134,FAM167A,FDFT1,GATA4,MTMR9,NEIL2,TDH,XKR6	YES
		COPD	rs483916	chr8p23.1	C	A	0.479517	0.0211225	3.60×10-07		-0.0658	3.55×10-07	1.79×10-10	LINC00599,LOC157273,MIR124-1,MIR597,MSRA,PRSS55,RP1L1,TNKS]	YES
		Abbreviations: MAF: minor allele frequency; GlycA: glycoprotein acetyls; FEV1: forced expired volume in 1 second; FVC: forced vital capacity; PEF: peak expiratory flow; COPD: chronic obstructive pulmonary diseases.
		Position is under build 37/hg19.
		All these loci were candidate genes to migraine with genome-wide significant (P<5×10-8) for cross-trait meta-analysis (using heterogonous version of CPASSOC, SHet) and P<1×10-5 for single trait GWAS. All reported P values are two-sided.

## Sheet: Supplementary Data 4
		Supplementary Data 4 Shared genetics from cross-trait meta-analysis of CRP with lung function parameters, asthma and COPD using CPASSOC
		Trait 1	Trait 2	SNP	Position	A1	A2	MAF	Trait 1			Trait 2		PCPASSOC	Genes	Reported by Previous GWAS
									BETA	P		BETA	P
		CRP	FEV1	rs35694742	chr1p36.11	C	T	0.252298	-0.0135416	6.2e-09		0.0185	3.361e-12	1.27e-17	DHDDS,HMGN2,LIN28A,MIR1976,RPS6KA1	YES
				rs3768321	chr1p34.3	G	T	0.196733	-0.0322461	5.3e-37		0.0212	4.253e-13	5.664e-44	BMP8A,HEYL,KIAA0754,MACF1,PABPC4,PPIEL,SNORA55	YES
				rs35071528	chr1p34.2	C	G	0.102855	0.0171283	1.4e-07		-0.0182	2.529e-06	3.543e-11	CTPS1,SCMH1,SLFNL1,SLFNL1-AS1	NO
				rs2075570	chr1q22	C	T	0.491901	0.00910585	3.5e-06		0.0123	1.521e-07	1.162e-13	ADAM15,ASH1L, CLK2,DAP3,DPM3,EFNA1,EFNA3,EFNA4,FAM189B,FDPS,GBA,GBAP1,GON4L,HCN3,KRTCAP2	YES
				rs1008833	chr1q32.1	A	G	0.143567	0.0150509	1.5e-07		-0.0287	4.554e-18	4.875e-21	LRRN2,MDM4,PIK3C2B	YES
				rs12141189	chr1q41	T	C	0.245804	0.0218773	5.5e-21		-0.0152	2.117e-08	4.847e-25	HLX,HLX-AS1,LOC101929730,MARC1,MARC2	YES
				rs72623113	chr2q24.2	G	A	0.160216	-0.0140052	2.1e-07		0.018	2.654e-08	4.61e-13	ITGB6,LOC100505984,MIR4785,RBMS1	YES
				rs12992747	chr2q31.2	A	C	0.227279	0.0159919	1.2e-11		-0.0163	5.829e-09	1.286e-17	AGPS,LOC100130691,MIR6512,PDE11A,TTC30A,TTC30B	YES
				rs2882485	chr2q33.1	A	G	0.469078	-0.0125357	1.3e-09		0.0116	7.467e-07	7.261e-14	BMPR2,FZD7,LOC100652824,NOP58,SNORD11,SNORD11B,SNORD70,SUMO1	YES
				rs73051949	chr3p24.2	T	C	0.180632	0.0130094	2.2e-07		-0.0156	2.201e-07	4.117e-12	MIR4442,RARB,TOP2B	YES
				rs7648987	chr3p21.31	A	G	0.497003	-0.0190471	1.7e-21		0.0162	4.593e-12	4.194e-30	AMIGO3,AMT,APEH,ARIH2,BSN,BSN-AS2,C3orf62,C3orf84,CAMKV,CCDC36,CCDC71,CDHR4,DAG1,DALRD3	NO
				rs11714337	chr3p13	G	A	0.43166	0.0103287	1.3e-07		-0.0192	4.588e-16	3.691e-19	FOXP1,MIR1284	YES
				rs11708903	chr3q21.1	A	G	0.466074	-0.0109763	7.2e-08		0.0129	3.551e-08	1.689e-13	ADCY5,SEC22A	NO
				rs34811474	chr4p15.2	G	A	0.232286	0.0102415	5.2e-06		-0.0146	1.684e-07	9.015e-11	ANAPC4,PI4K2B,SEPSECS,SEPSECS-AS1,ZCCHC4	YES
				rs34658078	chr4q12	A	G	0.361733	-0.0106386	2.3e-07		0.0121	7.945e-07	2.376e-11	CLOCK,NMU,PDCL2,SRD5A3,SRD5A3-AS1,TMEM165	NO
				rs1229984	chr4q23	T	C	0.0223735	-0.030669	2.8e-07		0.0337	8.284e-06	1.92e-10	ADH1A,ADH1B,ADH1C,ADH4,ADH5,ADH6,LOC100507053,METAP1,PCNAP1	NO
				rs13109980	chr4q31.1	G	A	0.330273	0.0116249	1.8e-07		-0.0138	3.633e-08	6.65e-13	MAML3	NO
				rs11727676	chr4q31.21	T	C	0.096314	-0.0148931	8.1e-06		0.0456	7.079e-30	3.68e-31	ABCE1,ANAPC10,HHIP,HHIP-AS1,OTUD4	YES
				rs4074793	chr5q11.2	A	G	0.07425	-0.0251442	2.9e-10		-0.0288	9.588e-11	3.182e-22	ITGA1	YES
				rs1664551	chr5q14.1	C	T	0.352371	0.0159151	3.2e-15		-0.0122	5.752e-07	9.048e-19	BHMT,BHMT2,DMGDH,JMY	YES
				rs4470752	chr5q15	C	T	0.465829	0.00894601	3.6e-06		-0.0127	5.962e-08	1.427e-11	intergenic	NO
				rs156040	chr5q23.3	G	A	0.181644	0.0114559	9e-06		-0.0165	5.135e-08	4.247e-11	ACSL6,CDC42SE2,CSF2,FNIP1,IL3,LOC553103,LOC728637,LYRM7,MIR3936,MIR6830,P4HA2,P4HA2-AS1,PDLIM4,RAPGEF6,SLC22A4,SLC22A5	YES
				rs10491278	chr5q31.1	A	C	0.165525	-0.0150961	2.9e-08		0.0168	8.925e-08	1.882e-13	AFF4,GDF9,HSPA4,LEAP2,SHROOM1,SOWAHA,UQCRQ,ZCCHC10	YES
				rs4377779	chr6p24.1	T	C	0.347239	0.0112508	1.8e-07		-0.0108	8.193e-06	9.267e-11	HIVEP1	NO
				rs41271299	chr6p22.3	C	T	0.0519	-0.0201147	2.9e-06		0.0302	1.961e-08	8.265e-12	ID4	YES
				rs75499503	chr6p22.2	C	T	0.219843	0.0235316	1.2e-21		-0.0184	6.442e-11	1.249e-28	BTN1A1,BTN2A1,BTN2A2,BTN2A3P,BTN3A1,BTN3A2,BTN3A3,HCG11,HFE	NO
				rs3130557	chr6p22.1	C	T	0.156489	0.0194381	7.3e-13		0.0384	1.438e-32	3.047e-48	ABCF1,ABHD16A,AIF1,APOM,ATAT1,ATP6V1G2,BAG6,C2,C4A,C4B	YES
				rs732162	chr6p21.32	G	A	0.327185	0.0188257	2.1e-18		0.0175	2.862e-12	3.131e-33	BRD2,BTNL2,C6orf10,GPSM3,HCG23,HLA-DMA,HLA-DMB,HLA-DOB	YES
				rs820077	chr6p21.31	G	A	0.199914	0.0130828	2.4e-07		-0.0222	2.607e-14	6.133e-18	ANKS1A,C6orf106,DEF6,FANCE,FKBP5,MIR5690,MIR7111,PPARD,RPL10A,SCUBE3,SNRPC,TAF11,TCP11,TEAD3,TULP1,UHRF1BP1,ZNF76	YES
				rs1490384	chr6q22.32	C	T	0.501916	0.0288618	8.8e-45		-0.0153	5.584e-11	3.49e-47	CENPW	YES
				rs9321142	chr6q22.33	T	C	0.403172	-0.00957222	6.2e-06		0.0108	8.737e-06	2.596e-09	LAMA2	YES
				rs56307819	chr7p22.1	C	A	0.455839	0.00920772	7.9e-07		-0.0109	3.267e-06	1.252e-10	C7orf26,GRID2IP,PMS2CL,ZDHHC4,ZNF12,ZNF316,ZNF853	YES
				rs849133	chr7p15.1	C	T	0.497751	0.0130024	2.4e-11		-0.0198	1.37e-17	2.566e-25	JAZF1,JAZF1-AS1	YES
				rs575079	chr8p23.1	G	A	0.205036	0.0198026	4.7e-14		-0.0139	1.294e-06	4.769e-17	LINC00599,MIR124-1,MIR597,MSRA,PRSS55,RP1L1,TNKS	YES
				rs4870936	chr8q24.13	A	G	0.45394	-0.0207142	8.4e-24		0.0111	2.521e-06	1.023e-24	NSMCE2	NO
				rs10752652	chr9q22.2	T	C	0.483117	-0.018369	1.7e-18		0.0107	6.426e-06	1.208e-19	GADD45G,SEMA4D,UNQ6494	NO
				rs635634	chr9q34.2	C	T	0.183762	-0.0300881	2.2e-31		0.0186	7.154e-10	3.509e-35	ABO,ADAMTS13,C9orf96,CACFD1,MED22,OBP2B,REXO4,RPL7A,SLC2A6,SNORD24,SNORD36A,SNORD36B,SNORD36C,SURF1,SURF2,SURF4,SURF6	YES
				rs4266763	chr9q34.3	A	G	0.426809	-0.018751	4.5e-19		0.0135	1.238e-08	1.782e-23	C9orf163,CARD9,DNLZ,GPSM1,INPP5E,PMPCA,SDCCAG3,SEC16A,SNAPC4	NO
				rs7098573	chr10q22.1	G	A	0.282003	-0.0144042	1.6e-10		0.0246	2.75e-21	4.509e-27	AGAP5,ANXA7,BMS1P4,C10orf55,CAMK2G,CHCHD1,DNAJC9,ECD,FAM149B1,FUT11,GLUD1P3,MRPS16,MSS51	YES
				rs2957664	chr11p15.4	G	A	0.501053	-0.0133918	6e-11		-0.0103	8.053e-06	1.173e-16	AMPD3,CAND1.11	YES
				rs12577464	chr11p11.2	A	G	0.309354	-0.0166086	2.1e-14		0.0184	2.092e-13	1.281e-24	HSD17B12,MIR129-2	YES
				rs11530397	chr11p11.12	A	T	0.091894	-0.0169337	1.9e-07		0.0204	9.353e-07	1.907e-11	FOLH1,LOC440040,TRIM49B,TRIM64C	NO
				rs198422	chr11q12.2	T	C	0.473492	0.0139396	9.3e-11		-0.012	3.787e-07	8.918e-15	DAGLA,DKFZP434K028,MYRF,RPLP0P2	NO
				rs71490394	chr11q12.3	G	A	0.371938	0.0116578	4.6e-09		-0.0264	1.659e-27	2.42e-30	AHNAK,B3GAT3,BSCL2,C11orf48,C11orf83,EEF1G,EML3,GANAB,GNG3,HNRNPUL2	YES
				rs371143	chr12q21.31	G	A	0.365214	0.0101239	7.2e-07		-0.0111	5.082e-06	1.936e-10	intergenic	NO
				rs28491212	chr12q24.31	G	A	0.081862	-0.0174085	9.1e-07		0.022	2.402e-07	2.463e-11	FAM101A,NCOR2,ZNF664-FAM101A	YES
				rs36226649	chr14q12	T	C	0.067527	0.0220539	3.3e-07		-0.0234	5.264e-07	1.75e-11	ADCY4,CIDEB,DHRS1,GMPR2,LTB4R,LTB4R2,NEDD8,NEDD8-MDP1,NFATC4,NOP9,RABGGTA,RIPK3,TGM1,TINF2	NO
				rs266332	chr15q22.33	T	C	0.232849	0.0115431	2.7e-06		-0.014	3.386e-07	5.28e-11	SMAD3	YES
				rs9788721	chr15q25.1	C	T	0.339372	0.011425	3.1e-08		-0.0222	2.554e-19	1.886e-22	ADAMTS7,CHRNA3,CHRNA5,CHRNB4,HYKK,IREB2,LOC646938,PSMA4	YES
				rs11648192	chr16p11.2	C	T	0.435301	0.016648	2.8e-16		-0.0143	7.842e-09	2.022e-21	APOBR,ATP2A1,ATXN2L,CCDC101,CD19,CLN3,EIF3C,EIF3CL,IL27,LAT,LOC100289092,MIR4517,MIR4721,MIR6862-1,MIR6862-2,NFATC2IPM	YES
				rs2917677	chr16q22.1	C	T	0.410762	0.0159906	3.6e-15		-0.02	4.997e-17	1.603e-28	CLEC18A,MIR140,MIR1538,MIR1972-1,MIR1972-2,NFAT5,NOB1,NQO1,PDXDC2P,WWP2	YES
				rs11078321	chr17p12	T	C	0.474022	-0.0135335	4.3e-13		0.0137	4.746e-09	2.687e-19	ADORA2B,CENPV,MIR1288,NCOR1,PIGL,TTC19,ZSWIM7	YES
				rs1299113	chr18p11.32	G	A	0.474618	0.0107553	1.1e-07		-0.0111	2.086e-06	1.335e-11	MIR8078,ROCK1P1,THOC1,USP14	NO
				rs9951447	chr18q11.2	T	C	0.396096	0.0114096	1.5e-08		-0.0173	2.656e-13	3.833e-18	intergenic	NO
				rs784257	chr18q21.2	T	C	0.186851	-0.0145846	2.2e-08		0.0164	3.862e-08	1.124e-13	LOC101927273,TCF4	YES
				rs56113850	chr19q13.2	T	C	0.422496	-0.0120617	3.2e-09		0.0106	7.168e-06	4.042e-12	CYP2A6	YES
				rs157580	chr19q13.32	G	A	0.395585	0.0829858	0		-0.0129	5.261e-08	0	APOC1,APOC1P1,APOE,BCAM,PVRL2,TOMM40	NO
				rs2260997	chr20p11.21	G	T	0.442115	-0.0147297	4.9e-12		0.0147	3.218e-10	1.661e-19	ABHD12,ENTPD6,FAM182A,FAM182B,GINS1,LOC284798,LOC284801,LOC100134868,LOC101926889,LOC101926935,LOC101926955,NANP,NCOR1P1,NINL,PYGB,VSX1,ZNF337	YES
				rs1056441	chr20q13.33	T	C	0.326728	-0.0225404	4.1e-24		0.0266	2.6e-26	1.771e-46	ARFRP1,GMEB2,HELZ2,LIME1,RTEL1,RTEL1-TNFRSF6B,SLC2A4RG,STMN3,TNFRSF6B,ZBTB46,ZGPAT	NO
				rs1978968	chr22q11.21	C	T	0.238804	0.0141469	4.3e-10		-0.0293	9.088e-27	3.093e-31	MICAL3,MIR648	YES
			FVC	rs35694742	chr1p36.11	C	T	0.252298	-0.0135416	6.2e-09		0.0154	9.55e-09	8.956e-14	DHDDS,HMGN2,LIN28A,MIR1976,RPS6KA1	YES
				rs35071528	chr1p34.2	C	G	0.102855	0.0171283	1.4e-07		-0.0208	8.6e-08	8.824e-12	CTPS1,SCMH1,SLFNL1,SLFNL1-AS1	YES
				rs2990246	chr1q22	G	C	0.379375	0.00992091	9.8e-07		0.0125	3.08e-07	1.793e-13	ASH1L,CLK2,DAP3,DPM3,EFNA1,EFNA3,FAM189B,FDPS,GBA,GBAP1,GON4L,HCN3,KRTCAP2,MIR92B,MIR555,MSTO1,MSTO2P,MTX1,MUC1,PKLR	YES
				rs1008833	chr1q32.1	A	G	0.143567	0.0150509	1.5e-07		-0.0244	2.41e-13	2.925e-16	LRRN2,MDM4,PIK3C2B	YES
				rs12132138	chr1q41	G	A	0.248831	0.0214993	5e-20		-0.0167	1.11e-09	4.54e-24	HLX,HLX-AS1,LOC101929730,MARC1,MARC2	YES
				rs72623113	chr2q24.2	G	A	0.160216	-0.0140052	2.1e-07		0.0159	9.9e-07	6.459e-11	LOC100505984,MIR4785,RBMS1	YES
				rs12992747	chr2q31.2	A	C	0.227279	0.0159919	1.2e-11		-0.017	1.61e-09	5.436e-17	AGPS,LOC100130691,MIR6512,PDE11A,TTC30A,TTC30B	YES
				rs2882485	chr2q33.1	A	G	0.469078	-0.0125357	1.3e-09		0.0168	9.59e-13	2.042e-17	BMPR2,FZD7,NOP58,SNORD11,SNORD11B,SNORD70,SUMO1	YES
				rs6749045	chr2q36.3	A	C	0.329464	-0.0116869	1.1e-07		0.0146	4.89e-09	6.413e-13	DNER,FBXO36,TRIP12	YES
				rs2280406	chr3p21.31	G	A	0.49096	-0.0200144	2.7e-23		0.0127	6.02e-08	6.907e-24	AMIGO3,AMT,APEH,BSN,BSN-AS2,C3orf62,C3orf84,CAMKV,CCDC36,CCDC71,CDHR4,DAG1,FAM212A	YES
				rs11714337	chr3p13	G	A	0.43166	0.0103287	1.3e-07		-0.0219	4.34e-20	1.064e-20	FOXP1,MIR1284	YES
				rs13108218	chr4p16.3	A	G	0.381919	-0.0130776	4.3e-10		-0.0109	7.23e-06	2.453e-15	DOK7,HGFAC,LRPAP1,RGS12	YES
				rs2074974	chr4p15.32	A	C	0.28278	-0.00993713	9.7e-06		0.0121	3.16e-06	7.281e-09	DCAF16,FAM184B,LCORL,NCAPG	YES
				rs34811474	chr4p15.2	G	A	0.232286	0.0102415	5.2e-06		-0.0176	3.32e-10	3.439e-12	ANAPC4,PI4K2B,SEPSECS,SEPSECS-AS1,ZCCHC4	YES
				rs12499915	chr4q25	G	A	0.306248	0.0098713	8.8e-06		-0.0118	3.47e-06	5.128e-09	intergenic	YES
				rs13109980	chr4q31.1	G	A	0.330273	0.0116249	1.8e-07		-0.0114	5.69e-06	3.294e-10	MAML3	NO
				rs11727676	chr4q31.21	T	C	0.096314	-0.0148931	8.1e-06		0.0325	8.05e-16	5.295e-16	ABCE1,ANAPC10,HHIP,HHIP-AS1,OTUD4	YES
				rs3935100	chr4q31.3	T	G	0.124122	-0.0135005	9.2e-06		0.0171	1.96e-06	4.72e-09	FAM160A1,LRBA,PET112,PRSS48,RPS3A,SH3D19,SNORD73A	NO
				rs6889156	chr5q14.1	T	C	0.354955	-0.0160955	1.8e-15		0.0128	2.02e-07	1.006e-17	BHMT,BHMT2,DMGDH,JMY	YES
				rs2578490	chr5q15	A	G	0.359205	-0.0105728	2.9e-07		0.0133	5.68e-08	6.468e-12	intergenic	YES
				rs72799497	chr5q31.1	T	C	0.164544	-0.0152209	2.5e-08		0.0156	9.89e-07	1.575e-11	AFF4,GDF9,LEAP2,SHROOM1,SOWAHA,UQCRQ	YES
				rs6933716	chr6p25.1	T	C	0.31558	-0.0145462	2.3e-11		0.0167	2.84e-11	2.938e-18	RREB1	YES
				rs41271299	chr6p22.3	C	T	0.0519	-0.0201147	2.9e-06		0.0299	3.58e-08	5.882e-11	ID4	YES
				rs806794	chr6p22.2	A	G	0.270283	0.0204983	5.3e-20		-0.0204	5.32e-15	3.956e-29	ABT1,BTN1A1,BTN2A1,BTN2A2,BTN2A3P,BTN3A1,BTN3A2,BTN3A3,GUSBP2	NO
				rs35371668	chr6p21.33	C	T	0.180314	-0.0408701	6.7e-53		0.0159	9.8e-07	6.901e-52	ABHD16A,AGER,AGPAT1,AIF1,APOM,ATF6B,BAG6,BTNL2,C2,C4A,C4B,HLA-DQA1,HLA-DRA,HLA-DRB1,HLA-DRB5,HLA-DRB6	YES
				rs13198515	chr6p21.31	A	G	0.266505	-0.0112328	1e-06		0.0174	4.71e-11	8.489e-14	ARMC12,CLPS,CLPSL1,CLPSL2,FANCE,FKBP5,LHFPL5,LOC285847,MIR5690,MIR7111,RPL10A,SRPK1,TEAD3,TULP1	YES
				rs1490384	chr6q22.32	C	T	0.501916	0.0288618	8.8e-45		-0.0211	3.13e-19	2.813e-52	CENPW	YES
				rs9321142	chr6q22.33	T	C	0.403172	-0.00957222	6.2e-06		0.0112	4.54e-06	4.627e-09	LAMA2	NO
				rs55934539	chr7p22.1	G	A	0.456024	0.00908929	1.1e-06		-0.0115	8.96e-07	2.399e-10	C7orf26,GRID2IP,PMS2CL,ZDHHC4,ZNF12,ZNF316,ZNF853	YES
				rs860262	chr7p15.1	C	A	0.497908	0.0130456	2.1e-11		-0.0185	2.17e-15	6.766e-22	JAZF1,JAZF1-AS1	YES
				rs4549685	chr7p14.1	C	T	0.330281	0.00974403	6.2e-06		-0.0122	7.74e-07	1.936e-09	POU6F2	YES
				rs73109480	chr7p13	C	T	0.071194	-0.0186223	2.1e-06		0.0215	2.77e-06	1.734e-09	H2AFV,MIR4657,PPIA,PURB,ZMIZ2	YES
				rs385417	chr7q22.1	A	C	0.383066	0.0153366	4.6e-13		-0.0109	6.64e-06	1.475e-14	CUX1	NO
				rs28412751	chr8q12.2	C	T	0.450513	-0.00972099	1.2e-06		0.0108	4.58e-06	2.19e-09	CHD7	YES
				rs746839	chr8q24.3	C	G	0.377149	-0.0101889	1.3e-06		0.0112	6e-06	2.455e-09	intergenic	NO
				rs4741549	chr9p22.3	T	C	0.396527	0.0126256	6e-10		-0.0131	4.55e-08	3.991e-14	CCDC171	YES
				rs10752652	chr9q22.2	T	C	0.483117	-0.018369	1.7e-18		0.0111	3.06e-06	1.114e-18	GADD45G,SEMA4D,UNQ6494	YES
				rs635634	chr9q34.2	C	T	0.183762	-0.0300881	2.2e-31		0.0165	5.2e-08	1.882e-30	ABO,ADAMTS13,C9orf96,CACFD1,MED22,OBP2B,REXO4,RPL7A,SURF1,SURF2,SURF4,SURF6	YES
				rs4266763	chr9q34.3	A	G	0.426809	-0.018751	4.5e-19		0.0146	8.4e-10	4.832e-23	C9orf163,CARD9,DNLZ,GPSM1,INPP5E,PMPCA,SDCCAG3,SEC16A,SNAPC4	NO
				rs11258445	chr10p13	A	G	0.309628	-0.0101802	1.3e-06		0.0116	6.34e-06	2.679e-09	BEND7,FRMD4A,PRPF18	NO
				rs11012732	chr10p12.31	A	G	0.330278	-0.0130892	1.2e-09		0.0127	3.26e-07	4.611e-13	CASC10,DNAJC1,MIR1915,MLLT10,SKIDA1	YES
				rs10821761	chr10q21.1	C	T	0.402038	0.00986529	1.4e-06		-0.0112	3.42e-06	1.239e-09	ANK3	YES
				rs10740417	chr10q22.1	G	T	0.282915	-0.0143866	7.2e-11		0.0185	1.86e-12	6.699e-19	AGAP5,ANXA7,BMS1P4,C10orf55,CAMK2G,CHCHD1,DNAJC9	YES
				rs6265	chr11p14.1	C	T	0.188243	0.0227799	7.5e-19		-0.014	2.64e-06	4.892e-19	BDNF,BDNF-AS,CCDC34,LGR4,LIN7C,LINC00678,MIR8087	YES
				rs59227842	chr11p11.2	A	G	0.310767	-0.0164143	3.1e-14		0.0198	6.22e-15	3.005e-24	HSD17B12,MIR129-2	YES
				rs198422	chr11q12.2	T	C	0.473492	0.0139396	9.3e-11		-0.0126	1.04e-07	2.437e-14	DAGLA,DKFZP434K028,MYRF,RPLP0P2	YES
				rs11231161	chr11q12.3	A	G	0.371658	0.0118256	3.6e-09		-0.0234	1.25e-21	2.474e-24	AHNAK,B3GAT3,BSCL2,C11orf48,C11orf83,EEF1G,EML3,GANAB,GNG3,HNRNPUL2	YES
				rs3782860	chr12p13.33	C	T	0.450952	0.00946458	1.4e-06		-0.0107	5.55e-06	1.301e-09	CCDC77,KDM5A,LOC102723544,SLC6A13	YES
				rs76895963	chr12p13.32	T	G	0.021016	0.0378197	3.7e-06		-0.0468	2.5e-07	4.059e-10	CCND2	YES
				rs1606183	chr12q21.31	A	G	0.359499	0.00976867	1.7e-06		-0.0128	1.85e-07	8.467e-11	intergenic	YES
				rs12427047	chr12q21.33	C	T	0.243845	0.0138178	5e-09		-0.0127	2.96e-06	9.107e-12	intergenic	NO
				rs76258624	chr12q23.3	G	A	0.227803	0.0115373	2.9e-06		-0.0135	1.67e-06	1.254e-09	LOC728739	YES
				rs28475177	chr12q24.31	A	G	0.057878	-0.0298578	1.7e-11		0.0249	6.82e-07	2.484e-14	ABCB9,ARL6IP4,C12orf65,CDK2AP1,HIP1R,LOC100507091,MIR4304,MIR8072,MPHOSPH9,OGFOD2,PITPNM2,SBNO1,SETD8,VPS37B	YES
				rs12323738	chr14q24.1	C	T	0.353982	-0.0107489	4e-07		0.0119	1.11e-06	1.192e-10	ACTN1,ACTN1-AS1,DCAF5,EXD2,GALNT16	NO
				rs67535429	chr15q22.33	G	A	0.23449	-0.0116404	2.1e-06		0.0137	6.23e-07	3.232e-10	SMAD3	YES
				rs9788721	chr15q25.1	C	T	0.339372	0.011425	3.1e-08		-0.0166	2.59e-11	3.272e-15	CHRNA3,CHRNA5,CHRNB4,HYKK,IREB2,PSMA4	YES
				rs11856878	chr15q25.2	A	G	0.326682	0.0107545	1.9e-07		-0.0168	1.78e-11	1.337e-14	AP3B2,BNC1,BTBD1,C15orf40,CPEB1,FAM103A1,FSD2,HDGFRP3,HOMER2	YES
				rs11648192	chr16p11.2	C	T	0.435301	0.016648	2.8e-16		-0.0143	8.94e-09	7.094e-20	APOBR,ATP2A1,ATXN2L,CCDC101,CD19,CLN3,EIF3C,EIF3CL,IL27,LAT,MIR4517,MIR4721,NUPR1,RABEP2,SBK1,SH2B1,SPNS1,SULT1A1,SULT1A2,TUFM	YES
				rs56094641	chr16q12.2	A	G	0.403388	-0.0224507	1.5e-26		0.0111	2.81e-06	1.222e-25	FTO	NO
				rs4985445	chr16q22.1	A	G	0.458069	-0.0142262	7.7e-13		0.0236	1.98e-23	1.055e-28	CLEC18A,MIR140,MIR1538,MIR1972-1,MIR1972-2,NFAT5,NOB1,NQO1,PDXDC2P,WWP2	YES
				rs56823429	chr16q23.2	C	A	0.298021	0.0117258	4.3e-08		-0.0125	1.36e-06	3.352e-11	CMIP	NO
				rs11650511	chr17p13.3	C	T	0.43632	-0.0128772	1.4e-10		0.0108	5.34e-06	1.362e-12	CRK,MYO1C,YWHAE	YES
				rs8081417	chr17p13.2	T	A	0.316199	-0.0115253	1.7e-07		0.0142	1.84e-08	2.004e-12	ANKFY1,CYB5D2,LOC103021295,UBE2G1,ZZEF1	YES
				rs34351630	chr17p12	T	C	0.47	-0.0136905	3.2e-13		0.0147	3.43e-10	3.798e-19	ADORA2B,CENPV,MIR1288,NCOR1,PIGL,TTC19,ZSWIM7	YES
				rs115271198	chr17q21.32	C	T	0.069599	0.0186145	7.2e-06		-0.0217	2.14e-06	4.316e-09	CBX1,COPZ2,MIR152,MIR1203,NFE2L1,SKAP1,SNX11	YES
				rs1299113	chr18p11.32	G	A	0.474618	0.0107553	1.1e-07		-0.0128	4.42e-08	2.422e-12	MIR8078,ROCK1P1,THOC1,USP14	YES
				rs17798131	chr18q11.2	C	T	0.192389	0.0122109	2.9e-06		-0.0194	7.07e-11	7.774e-13	LOC729950	YES
				rs523288	chr18q21.32	A	T	0.233936	-0.0189847	5.8e-15		0.0129	3.69e-06	4.153e-16	intergenic	NO
				rs3760994	chr19p13.3	G	A	0.502567	0.00886368	5.7e-06		-0.0112	2.48e-06	4.253e-09	DAZAP1,GAMT,MUM1,NDUFS7	YES
				rs3746005	chr19q13.2	C	T	0.270035	0.0154287	1.2e-12		-0.0122	3.47e-06	1.388e-14	AKT2,C19orf47,CNTD2,MAP3K10,MIR641,PLD3,TTC9B	YES
				rs157580	chr19q13.32	G	A	0.395585	0.0829858	0		-0.0107	7.07e-06	0	APOC1,APOC1P1,APOE,BCAM,PVRL2,TOMM40	NO
				rs6050463	chr20p11.21	G	A	0.50488	-0.0150279	1.1e-12		0.0112	1.64e-06	5.076e-15	ABHD12,ENTPD6,FAM182B,GINS1,NANP,NINL,PYGB,VSX1,ZNF337	YES
				rs6059910	chr20q11.22	T	C	0.179738	0.0111306	8e-06		0.0137	7.77e-06	1.271e-10	ACSS2,AHCY,ASIP,CHMP4B,DYNLRB1,EDEM2,EIF2S2,EIF6,FAM83C,FAM83C-AS1,GDF5,GGT7,GSS,HMGB3P1,ITCH	NO
				rs77993536	chr20q13.33	C	T	0.084172	0.0222292	2.5e-09		-0.0274	4.26e-10	2.625e-15	ABHD16B,ARFRP1,DNAJC5,GMEB2,HELZ2,LIME1,SAMD10,SLC2A4RG,SOX18,STMN3,TCEA2,TNFRSF6B,TPD52L2,ZBTB46,ZGPAT,ZNF512B	YES
				rs13058527	chr22q11.21	G	A	0.257422	0.0144031	6.3e-11		-0.0194	5.72e-13	3.906e-19	MICAL3,MIR648	YES
			FEV1/FVC ratio	rs3768321	chr1p34.3	G	T	0.196733	-0.0322461	5.3e-37		0.0248	8.35e-17	5.274e-54	BMP8A,HEYL,KIAA0754,MACF1,PABPC4,PPIEL,SNORA55	YES
				rs3113637	chr1p31.1	G	A	0.261136	-0.0111569	7.5e-07		-0.0137	5.93e-07	3.033e-12	AK5,FAM73A,FUBP1,NEXN,NEXN-AS1,USP33,ZZZ3	YES
				rs6676141	chr1p22.1	T	C	0.205936	-0.0135328	3.1e-08		-0.0264	4.17e-19	4.516e-24	BRDT,BTBD8,C1orf146,CCDC18,EPHX4,EVI5,FAM69A,GFI1,GLMN,KIAA1107,MTF2,RPAP2,RPL5,SETSIP,SNORA66,SNORD21,TGFBR3,TMED5	YES
				rs6660884	chr1q21.3	C	T	0.326304	-0.010339	1.3e-06		0.012	2.34e-06	7.36e-12	ADAM15,DCST1,DCST2,DPM3,EFNA1,EFNA3,EFNA4,LOC100505666,SLC50A1,ZBTB7B	YES
				rs9659978	chr1q32.1	A	G	0.0907091	-0.0179815	6.6e-07		-0.028	1.42e-11	1.37e-16	CNTN2,DSTYK,KLHDC8A,LEMD1,LEMD1-AS1,NUAK2,RBBP5,TMCC2,TMEM81	YES
				rs13035244	chr2p23.3	T	C	0.451875	-0.0191283	1.6e-19		-0.0145	1.1e-09	4.006e-27	ADCY3,CENPO,DNAJC27,DNAJC27-AS1,EFR3B,NCOA1,PTRHD1	YES
				rs4599092	chr2p15	T	G	0.463157	0.00999991	9.8e-07		0.0134	1.92e-08	2.743e-13	AHSA2,C2orf74,KIAA1841,LOC339803,SNORA70B,USP34,XPO1	YES
				rs7559932	chr2q13	A	G	0.458899	-0.00934271	1.6e-06		0.0123	2.98e-07	1.661e-12	ANAPC1	YES
				rs2454476	chr3p25.3	G	A	0.368963	-0.00923126	6.9e-06		0.0116	2.13e-06	4.041e-11	ATG7,HRH1,VGLL4	YES
				rs2278480	chr3p24.2	T	C	0.288144	0.00968448	2.1e-06		-0.0131	6.43e-07	3.66e-12	MIR4442,RARB,TOP2B	YES
				rs7649884	chr3q11.1	A	G	0.456766	0.0117491	4.2e-10		0.0134	2.44e-08	7.661e-17	ARL13B,DHFRL1,NSUN3,PROS1,STX19	NO
				rs4677884	chr3q21.1	C	G	0.469002	0.0108424	9e-08		-0.0108	6.9e-06	2.274e-12	ADCY5,SEC22A	NO
				rs17770321	chr4p16.1	G	A	0.449285	0.00876508	5.6e-06		-0.0162	1.07e-11	7.539e-16	ABLIM2,AFAP1,AFAP1-AS1	YES
				rs13134871	chr4q31.1	C	T	0.170973	0.013886	2e-06		0.0175	4.32e-08	1.108e-12	CCRN4L,ELF2,MGARP,NAA15,NDUFC1,RAB33B,SETD7	YES
				rs113079574	chr4q31.22	C	T	0.19104	0.0128486	2.6e-06		0.014	4.68e-06	1.766e-10	MIR7849,SLC10A7	YES
				rs4074793	chr5q11.2	A	G	0.07425	-0.0251442	2.9e-10		-0.0432	1.43e-21	1.725e-29	ITGA1	YES
				rs62389532	chr5q33.3	A	G	0.053523	0.0310339	5.7e-13		0.0231	8.4e-06	1.706e-16	CYFIP2,FNDC9,NIPAL4	YES
				rs11759956	chr6p25.1	C	T	0.446545	-0.0108221	5.8e-08		-0.0287	3.49e-33	8.372e-35	RREB1	YES
				rs2070600	chr6p21.33	C	T	0.065302	-0.0329303	1.1e-16		-0.145	3e-189	1.331e-206	ABHD16A,AGER,AGPAT1,AIF1,APOM,ATF6B,ATP6V1G2,ATP6V1G2-DDX39B,BAG6,BRD2,BTNL2,C2,C4A,C4B,	YES
				rs7770370	chr6p21.32	A	G	0.146572	0.0211452	8.9e-14		0.0224	4.9e-11	1.848e-23	B3GALT4,BAK1,BRD2,COL11A2,CUTA,DAXX,GGNBP1,HCG25,HLA-DMA,HLA-DOA	YES
				rs35693439	chr6p21.31	T	G	0.160017	-0.0157051	6.3e-09		0.0243	7.92e-14	4.152e-22	ANKS1A,C6orf106,DEF6,FANCE,MIR7111,PPARD,RPL10A,SCUBE3,SNRPC,TAF11,TCP11,TEAD3,UHRF1BP1,ZNF76	YES
				rs1933736	chr6q22.1	T	C	0.401051	-0.0184113	1.9e-21		0.0114	2.8e-06	1.795e-25	COL10A1,DSE,FRK,NT5DC1,TPI1P3,TSPYL1,TSPYL4	YES
				rs12661002	chr6q22.32	A	G	0.436887	0.0100357	4.2e-06		0.014	6.37e-09	3.831e-13	intergenic	YES
				rs4841133	chr8p23.1	A	G	0.0918198	-0.079039	1.1e-117		-0.0196	1.63e-06	9.297e-126	LOC157273	YES
				rs4647906	chr8p11.22	G	A	0.402129	-0.0103533	1.8e-06		-0.0119	8.54e-07	1.428e-11	FGFR1	YES
				rs11562188	chr9p22.3	A	G	0.443392	0.0129453	1.1e-10		0.0121	3.56e-07	5.296e-16	CCDC171	YES
				rs11000787	ch10q22.1	T	C	0.281612	-0.0144467	1.6e-10		0.0173	8.03e-11	2.278e-20	AGAP5,ANXA7,BMS1P4,C10orf55,CAMK2G,CHCHD1,DNAJC9	YES
				rs2957664	chr11p15.4	G	A	0.501053	-0.0133918	6e-11		-0.0119	5.03e-07	5.035e-16	AMPD3,CAND1.11	YES
				rs519790	chr11q13.4	C	G	0.341947	-0.0188803	1.4e-18		0.0176	3.17e-12	6.101e-31	ARAP1,ATG16L2,FCHSD2,MIR4692,PDE2A,STARD10	YES
				rs1548904	chr12p13.33	A	C	0.408281	0.00915067	6.6e-06		0.0107	8.7e-06	6.083e-10	CCDC77,KDM5A,LOC102723544,SLC6A13	NO
				rs2806033	chr14q24.2	C	T	0.398372	0.0168383	1.2e-16		-0.0119	9.49e-07	5.791e-22	DCAF4,DPF3,NUMB,PAPLN,PSEN1,RBM25,ZFYVE1	YES
				rs3848132	chr15q21.2	T	A	0.293904	0.00974365	1.5e-06		0.0131	4.91e-07	7.457e-12	AP4E1,DCAF13P3,SPPL2A,TNFAIP8L3,TRPM7,USP8,USP50	YES
				rs7174096	chr15q24.2	A	G	0.437565	-0.00924921	1.5e-06		-0.015	3.85e-10	1.159e-14	C15orf27,ETFA,ISL2,LOC101929439,RCN2,SCAPER,TYRO3P	YES
				rs9788721	chr15q25.1	C	T	0.339372	0.011425	3.1e-08		-0.015	2.97e-09	1.249e-16	CHRNA3,CHRNA5,CHRNB4,HYKK,IREB2,PSMA4	YES
				rs8182173	chr16p13.3	T	C	0.248345	-0.0120988	1.3e-06		-0.0158	9.97e-09	2.714e-13	CDIP1,CORO7,CORO7-PAM16,DNAJA3,GLIS2,HMOX2,NMRAL1,PAM16,VASN	YES
				rs8059619	chr16p11.2	C	T	0.450262	-0.0144378	6.2e-12		0.0116	9.73e-07	2.852e-17	ALDOA,BOLA2,BOLA2B,C16orf92,CD2BP2,CORO1A,DOC2A,FAM57B,GDPD3,HIRIP3,INO80E,KCTD13	YES
				rs8074306	chr17q11.2	C	G	0.284321	-0.0092843	1e-05		-0.0164	8.4e-10	2.954e-13	ATAD5,CRLF3,LRRC37BP1,SH3GL1P2,SUZ12P1,TBC1D29	YES
				rs10962	chr17q12	G	C	0.221086	0.0124407	1.2e-06		-0.0147	4.81e-07	1.666e-12	HNF1B	YES
				rs12601665	chr17q21.32	C	G	0.42355	0.012344	2.1e-10		-0.0127	1.23e-07	4.985e-17	ABI3,FLJ40194,GNGT2,LOC102724596,MIR6129,PHB,PHOSPHO1,ZNF652	NO
				rs13087	chr17q25.3	T	C	0.415982	0.0090449	4e-06		-0.0136	3.72e-08	8.972e-13	ASPSCR1,DCXR,LRRC45,RAC3,STRA13	YES
				rs9951447	chr18q11.2	T	C	0.396096	0.0114096	1.5e-08		-0.0127	1.65e-07	4.136e-15	intergenic	NO
				rs1424393	chr18q12.3	C	G	0.375244	0.011377	9.1e-08		0.015	8.11e-10	4.239e-16	RIT2,SYT4	YES
				rs10409243	chr19p13.2	C	T	0.398094	0.011584	5.9e-08		-0.0108	9.27e-06	1.481e-12	MIR4322,MRPL4,S1PR2	YES
				rs516316	chr19q13.33	G	C	0.489628	-0.0227506	3.6e-27		0.0113	1.9e-06	4.549e-30	CA11,DBP,FAM83E,FGF21,FUT1,FUT2,IZUMO1,MAMSTR,NTN5,RASIP1,RPL18,SEC1P,SPACA4,SPHK2,SULT2B1	YES
				rs11167239	chr20q11.22	G	A	0.484731	0.00899402	1.8e-06		-0.0159	1.92e-11	3.691e-16	ACSS2,AHCY,ASIP,DYNLRB1,EDEM2,EIF2S2,EIF6,FAM83C,FAM83C-AS1,GGT7,GSS,HMGB3P1,ITCH	YES
				rs4812443	chr20q12	T	G	0.373649	0.010399	5.4e-07		0.0118	1.59e-06	1.322e-11	intergenic	YES
				rs1076541	chr22q11.21	C	T	0.235422	0.014153	5.8e-10		-0.0232	1.17e-16	1.108e-25	MICAL3,MIR648	YES
			PEF	rs112750178	chr1p36.11	T	C	0.236795	-0.0143063	2.2e-09		0.0149	5.05e-07	2.368e-14	DHDDS,HMGN2,LIN28A,MIR1976,RPS6KA1	YES
				rs17513135	chr1p34.3	C	T	0.227679	-0.029885	1.2e-35		0.0214	8.64e-13	2.427e-46	BMP8A,HEYL,KIAA0754,MACF1,PABPC4,PPIEL,SNORA55	YES
				rs7552212	chr1p22.1	C	T	0.205857	-0.0135399	3e-08		-0.0157	4.53e-07	9.234e-15	BRDT,BTBD8,C1orf146,CCDC18,EPHX4,EVI5,FAM69A,GFI1,GLMN,KIAA1107,MTF2,RPAP2,RPL5,SETSIP,SNORA66,SNORD21,TGFBR3,TMED5	NO
				rs1614039	chr1q21.2	T	C	0.389982	0.0104741	6.6e-07		-0.0162	3.32e-10	2.186e-14	ADAMTSL4,ANP32E,APH1A,C1orf54,CA14,CIART,ECM1,LINC00568,MIR6878,MRPS21,PRPF3,RPRD2,TARS2	YES
				rs12411216	chr1q22	C	A	0.458329	-0.00903699	7e-06		-0.0152	1.67e-09	3.394e-14	ADAM15,ASH1L,CLK2,DAP3,DPM3,EFNA1,EFNA3,EFNA4,FAM189B,FDPS,GBA,GBAP1,GON4L,HCN3,KRTCAP2,THBS3,TRIM46,YY1AP1	YES
				rs4553256	chr1q32.1	C	T	0.147326	0.0150855	6.9e-08		-0.031	2.19e-18	2.776e-22	LRRN2,MDM4,PIK3C2B	YES
				rs12141189	chr1q41	T	C	0.245804	0.0218773	5.5e-21		-0.0132	6.16e-06	3.788e-24	HLX,HLX-AS1,LOC101929730,MARC1,MARC2	NO
				rs72623113	chr2q24.2	G	A	0.160216	-0.0140052	2.1e-07		0.0185	9.54e-08	6.362e-13	LOC100505984,MIR4785,RBMS1	YES
				rs1446839	chr2q31.2	C	G	0.132415	0.0134185	5.8e-06		-0.0168	5.57e-06	7.16e-10	PDE11A,TTC30A	NO
				rs62182473	chr2q32.2	C	T	0.265268	0.0108607	2.8e-06		0.0188	5.09e-11	9.846e-16	GLS,NAB1,STAT1	NO
				rs73051949	chr3p24.2	T	C	0.180632	0.0130094	2.2e-07		-0.0172	1.64e-07	9.628e-13	MIR4442,RARB,TOP2B	YES
				rs2352974	chr3p21.31	C	T	0.492398	-0.0190602	2.4e-21		0.015	2.66e-09	6.778e-29	AMIGO3,AMT,APEH,ARIH2,ARIH2OS,BSN,BSN-AS2,C3orf62,C3orf84,CAMKV,TCTA,TRAIP,UBA7,USP4,USP19,WDR6	NO
				rs6807089	chr3q21.1	T	C	0.466025	-0.0110188	6.5e-08		0.0126	6.69e-07	5.71e-13	ADCY5	NO
				rs34658078	chr4q12	A	G	0.361733	-0.0106386	2.3e-07		0.0121	4.36e-06	1.331e-11	CLOCK,NMU,PDCL2,SRD5A3,SRD5A3-AS1,TMEM165	NO
				rs75686861	chr4q31.21	G	A	0.09224	-0.0159504	3.3e-06		0.0637	5.26e-48	1.083e-50	ABCE1,ANAPC10,HHIP,HHIP-AS1,OTUD4	YES
				rs4074793	chr5q11.2	A	G	0.07425	-0.0251442	2.9e-10		-0.0268	2.03e-08	1.997e-18	ITGA1	YES
				rs34651	chr5q13.2	C	T	0.08	0.017701	4.9e-07		-0.0278	1.89e-09	3.981e-14	FCHO2,LOC102477328,LOC102503427,MIR4804,TNPO1	NO
				rs7445125	chr5q14.1	A	G	0.376576	0.0153301	2.8e-14		-0.0122	2.59e-06	1.727e-18	BHMT,BHMT2,DMGDH,JMY	NO
				rs4470752	chr5q15	C	T	0.465829	0.00894601	3.6e-06		-0.0219	4.14e-18	1.745e-19	intergenic	NO
				rs6925389	chr6p25.1	A	G	0.371307	-0.0142997	6.1e-12		-0.0186	1.14e-12	4.295e-25	RREB1	YES
				rs41271299	chr6p22.3	C	T	0.05	-0.0201147	2.9e-06		0.0324	1.25e-08	1.986e-12	ID4	NO
				rs2451715	chr6p22.2	C	T	0.358491	-0.013267	1e-09		0.0163	4.83e-10	8.805e-18	ABT1,BTN1A1,BTN2A1,BTN2A2,BTN2A3P,BTN3A1,BTN3A2,BTN3A3,GUSBP2,HCG11,HIST1H2AG	NO
				rs521977	chr6p21.33	T	G	0.324947	-0.0291817	1.7e-40		-0.0246	5.92e-20	1.622e-65	ABHD16A,AGER,AGPAT1,AIF1,APOM,ATF6B,ATP6V1G2,ATP6V1G2-DDX39B,BAG6,BTNL2,C2,C4A,C4B	YES
				rs9276931	chr6p21.32	A	G	0.116532	0.0271039	2.2e-18		0.0304	1.07e-14	4.121e-35	B3GALT4,BAK1,BRD2,COL11A2,CUTA,DAXX,GGNBP1,HCG25,HLA-DMA,	YES
				rs820077	chr6p21.31	G	A	0.2	0.0130828	2.4e-07		-0.0146	3.63e-06	1.086e-11	ANKS1A,C6orf106,DEF6,PPARD,SCUBE3,SNRPC,TAF11,TCP11,ZNF76	NO
				rs12660449	chr6q21	G	A	0.367216	-0.0104854	8.6e-07		0.0119	5.68e-06	7.772e-11	AK9,CCDC162P,CD164,FIG4,LOC100996634,MICAL1,PPIL6,SMPD2,ZBTB24	YES
				rs380825	chr6q23.2	A	G	0.476603	0.0113413	2.6e-08		-0.0138	7.24e-08	5.685e-14	SLC2A12,TBPL1	NO
				rs9767113	chr6q25.1	T	C	0.347216	0.0108378	2.2e-07		0.0131	6.6e-07	1.151e-13	GINM1,KATNA1,LATS1,LRP11,NUP43,PCMT1,PPIL4,RAET1E,RAET1E-AS1,RAET1G,RPS18P9,SUMO4,TAB2,ZC3H12D	NO
				rs849133	chr7p15.1	C	T	0.497751	0.0130024	2.4e-11		-0.0207	1.86e-16	3.371e-25	JAZF1,JAZF1-AS1	YES
				rs9644772	chr8p23.1	G	A	0.228132	-0.0132465	5.2e-08		0.0174	7.79e-09	9.972e-15	CLDN23,MFHAS1	YES
				rs10094181	chr8q24.13	T	G	0.45	-0.0206482	2.3e-23		0.0114	7.74e-06	3.11e-26	NSMCE2	NO
				rs635634	chr9q34.2	C	T	0.183762	-0.0300881	2.2e-31		0.0228	2.04e-12	2.398e-42	ABO,ADAMTS13,C9orf96,CACFD1,MED22,OBP2B,REXO4,RPL7A,SLC2A6,SNORD24,SNORD36A,SNORD36B,SNORD36C,SURF1,SURF2,SURF4,SURF6	NO
				rs7098573	chr10q22.1	G	A	0.282003	-0.0144042	1.6e-10		0.0145	2.36e-07	5.349e-16	AGAP5,ANXA7,BMS1P4,C10orf55,CAMK2G,CHCHD1,DNAJC9	YES
				rs7941758	chr11p11.2	G	A	0.056239	-0.0234988	1.6e-08		0.0284	2.45e-07	7.002e-14	AGBL2,C1QTNF4,CELF1,FAM180B,FNBP4,KBTBD4,MADD,MTCH2,MYBPC3	NO
				rs420957	chr11q12.2	G	T	0.328549	-0.0156986	1.1e-11		0.0127	2.39e-06	4.899e-16	DAGLA,DKFZP434K028,FADS1,FADS2,FADS3,FEN1,MIR611,MIR1908,MIR6746,MYRF,RAB3IL1,RPLP0P2,TMEM258	NO
				rs11231156	chr11q12.3	G	A	0.372	0.0116204	5.4e-09		-0.0137	1.64e-07	1.273e-14	AHNAK,B3GAT3,C11orf48,C11orf83,EEF1G,EML3,GANAB,INTS5,LOC102288414,METTL12,MIR3654,MIR6747,MTA2,ROM1,SNORA57,TUT1,UBXN1	YES
				rs3103501	chr12q21.31	C	T	0.415692	-0.0109352	1.8e-08		0.0115	6.31e-06	1.252e-12	intergenic	NO
				rs67524827	chr12q21.33	G	A	0.244232	0.0136669	7.8e-09		-0.0133	5.87e-06	5.663e-13	intergenic	NO
				rs12429168	chr13q34	T	G	0.263752	-0.0113745	3.4e-07		-0.0153	1.04e-07	5.22e-14	LINC00676	NO
				rs3866543	chr15q24.2	T	G	0.475111	-0.00812976	4.3e-06		-0.0212	5.38e-17	7.434e-21	C15orf27,ETFA,ISL2,LOC101929439,PSTPIP1,RCN2,SCAPER,TSPAN3,TYRO3P	NO
				rs9788721	chr15q25.1	C	T	0.339372	0.011425	3.1e-08		-0.0137	2.53e-07	2.187e-13	CHRNA3,CHRNA5,CHRNB4,HYKK,IREB2,PSMA4	NO
				rs1828510	chr15q25.2	C	T	0.332645	0.0106757	2.2e-07		-0.0165	5.96e-10	1.079e-14	AP3B2,BNC1,BTBD1,C15orf40,CPEB1,FAM103A1,FSD2,MIR4515,SCARNA15,SNHG21,TM6SF1,WHAMM	NO
				rs35929659	chr16p13.3	T	C	0.179097	0.0195163	3.5e-13		0.02	1.47e-09	3.868e-23	BRICD5,CASKIN1,DNASE1L2,E4F1,ECI1,NTHL1,PGP,PKD1,RAB26,SLC9A3R2,SNORD60,TRAF7,TSC2	NO
				rs12716871	chr16q23.1	C	G	0.444031	-0.0128092	4.4e-09		0.0121	2.44e-06	2.293e-13	WWOX	NO
				rs9951447	chr18q11.2	T	C	0.396096	0.0114096	1.5e-08		-0.0124	1.48e-06	4.554e-13	intergenic	NO
				rs601338	chr19q13.33	G	A	0.489638	-0.0227955	2.6e-27		0.0123	9.6e-07	9.275e-31	CA11,DBP,FAM83E,FGF21,FUT1,FUT2,IZUMO1,MAMSTR,NTN5,RASIP1,RPL18,SEC1P,SPACA4,SPHK2,SULT2B1	NO
				rs2260997	chr20p11.21	G	T	0.442115	-0.0147297	4.9e-12		0.0122	1.67e-06	8.272e-17	ABHD12,ENTPD6,FAM182B,GINS1,NANP,NINL,PYGB,VSX1,ZNF337	YES
				rs6088618	chr20q11.22	G	A	0.436826	0.010265	5.8e-08		-0.0164	1.03e-10	1.957e-16	ACSS2,DYNLRB1,EDEM2,EIF6,FAM83C,MYH7B,NCOA6,PIGU,PROCR,TP53INP2,TRPC4AP	NO
				rs8126001	chr20q13.33	C	T	0.490064	0.0145362	5.7e-13		-0.014	2.79e-08	1.49e-19	LKAAEAR1,MIR6813,NPBWR2,OPRL1,RGS19,TCEA2	NO
				rs55865752	chr22q11.21	G	A	0.242484	0.0140742	3.7e-10		-0.0175	3.22e-09	1.086e-17	MICAL3,MIR648	YES
			Asthma	rs301805	chr1p36.23	T	G	0.414086	-0.00984869	9.3e-07		0.04	1.168e-06	2.368e-10	RERE,SLC45A1	YES
				rs9326002	chr1q21.2	A	G	0.389638	-0.00968867	7.4e-06		-0.044	8.645e-06	6.382e-10	C1orf54,CIART,ECM1,LINC00568,MIR6878,MRPS21,PRPF3,RPRD2,TARS2	YES
				rs5743618	chr4p14	C	A	0.223943	-0.0134688	1.7e-07		-0.0691	6.834e-12	8.15e-18	FAM114A1,MIR574,TLR1,TLR6,TLR10	YES
				rs1136688	chr6p22.1	G	A	0.42962	0.00874629	1.3e-06		0.0443	6.107e-06	8.591e-11	GABBR1,HCG4,HCG4B,HCG8,HCG9,HLA-A,HLA-F,HLA-F-AS1,HLA-G,HLA-H,HLA-J,IFITM4P,LINC01015,LOC554223,MAS1L,MOG,OR2H1,OR2H2,OR5V1,OR10C1,OR11A1,OR12D2,OR12D3,SNORD32B,UBD,ZFP57,ZNRD1-AS1	YES
				rs34415150	chr6p21.33	A	G	0.184126	-0.0399601	1.7e-52		0.1644	3.79e-51	2.049e-92	ABHD16A,AGER,AGPAT1,AIF1,APOM,ATF6B,BAG6,BTNL2,C2,C4A,C4B,CFB,CLIC1,CSNK2B,CYP21A1P,GPANK1,GPSM3,HCG23,HLA-DMB,HLA-DOB	YES
				rs2307377	chr6q14.3	A	G	0.079603	-0.0188638	2.1e-07		0.0753	1.242e-07	8.128e-12	AKIRIN2,C6orf163,C6orf164,C6orf165,GJB7,LOC101928911,ORC3,RARS2,SLC35A1,SMIM8,ZNF292	YES
				rs12357321	chr10p12.31	G	A	0.312172	-0.0115164	1.5e-07		0.0415	1.918e-06	9.555e-11	CASC10,DNAJC1,MIR1915,MLLT10,SKIDA1	NO
				rs10831671	chr11p15.3	T	C	0.29158	0.0126098	1.6e-07		-0.0419	2.843e-06	1.822e-10	DKK3,MIR8070,USP47	YES
				rs174536	chr11q12.2	A	C	0.349682	0.010759	2.6e-06		-0.0459	3.48e-08	2.064e-11	DAGLA,DKFZP434K028,FADS1,FADS2,FEN1,MIR611,MYRF,TMEM258	YES
				rs10750766	chr11q13.1	C	A	0.288852	-0.0136935	6e-10		0.0396	9.054e-06	9.577e-12	AP5B1,EHBP1L1,KAT5,KCNK7,MAP3K11,MIR4489,MIR4690,OVOL1,OVOL1-AS1,PCNXL3,RELA,RNASEH2C,SIPA1	YES
				rs10438354	chr15q22.33	C	G	0.35184	0.00948948	1e-05		-0.0382	8.98e-06	1.245e-08	SMAD3	YES
				rs3785356	chr16p12.1	C	T	0.299014	-0.0162449	1.1e-12		0.0705	1.883e-15	1.277e-23	FLJ21408,IL4R,NSMCE1	YES
				rs55736351	chr17q12	C	A	0.388942	0.00945782	2.9e-06		0.0535	6.766e-11	1.586e-15	CSF3,GSDMA,LRRC3C,MED24,MIR6884,NR1D1,PSMD3,SNORD124,THRA	YES
				rs17637472	chr17q21.32	G	A	0.401166	-0.00989785	3e-07		0.064	5.115e-15	3.539e-18	ABI3,FLJ40194,GNGT2,LOC102724596,MIR6129,PHB,PHOSPHO1,ZNF652	YES
				rs7239677	chr18q11.2	C	T	0.322922	0.00977336	6.4e-06		-0.0405	2.495e-06	2.505e-09	intergenic	NO
				rs1883370	chr22q13.2	C	A	0.188315	0.0151276	4.3e-09		-0.0669	5.382e-08	1.761e-13	ACO2,C22orf46,CCDC134,CENPM,CSDC2,DESI1MEI1,MIR33A,NHP2L1,PHF5A,PMM1,POLR3H,SHISA8,SREBF2,TEF,TNFRSF13C,TOB2,XRCC6,ZC3H7B	YES
			COPD	rs301806	chr1p36.23	C	T	0.415922	-0.00984289	8.9e-07		0.0613	3.322e-06	2.722e-09	RERE,SLC45A1	YES
				rs34517439	chr1p31.1	C	A	0.124392	-0.0190987	5.4e-10		0.0898	4.837e-06	2.606e-11	AK5,DNAJB4,FAM73A,FUBP1,GIPC2,MGC27382,NEXN,NEXN-AS1,PTGFR,USP33,ZZZ3	NO
				rs72712556	chr4q31.1	G	A	0.328805	0.0113944	2.7e-07		-0.0644	2.592e-06	9.031e-10	MAML3	YES
				rs2071278	chr6p21.33	A	G	0.165565	0.0196151	1e-13		0.1074	1.883e-09	6.397e-20	ABHD16A,AGER,AGPAT1,AIF1,APOM,ATF6B,ATP6V1G2,ATP6V1G2-DDX39B,BAG6,BRD2,BTNL2,C2,C4A,GPANK1,GPSM3,HCG23,HCG26,HCG27,HCP5,HLA-B,HLA-C	YES
				rs35406700	chr8p23.1	A	G	0.385769	-0.016374	8.5e-14		0.0649	1.193e-06	3.005e-14	C8orf74,LINC00599,MIR124-1,MIR597,MIR598,MIR1322,MSRA,PINX1,PRSS55,RP1L1,SOX7,TNKS,XKR6	NO
				rs11601694	chr11p11.2	C	T	0.044962	-0.0266838	6.4e-09		0.1656	1.18e-06	3.373e-11	ACP2,AGBL2,ARFGAP2,C1QTNF4,C11orf49,CELF1,DDB2,FAM180B,FNBP4,KBTBD4,MADD	NO
				rs9788721	chr15q25.1	C	T	0.339372	0.011425	3.1e-08		-0.1494	4.556e-28	1.482e-27	ADAMTS7,CHRNA3,CHRNA5,CHRNB4,HYKK,IREB2,LOC646938,PSMA4	YES
				rs2273500	chr20q13.33	T	C	0.14	-0.0135091	1.8e-06		0.0993	1.454e-08	3.848e-11	CHRNA4,LOC100130587	YES
		Abbreviations: MAF: minor allele frequency; hsCRP: high sensitivity C-reactive protein; FEV1: forced expired volume in 1 second; FVC: forced vital capacity; PEF: peak expiratory flow; COPD: chronic obstructive pulmonary diseases.
		Position is under build 37/hg19.
		All these loci were candidate genes to migraine with genome-wide significant (P<5×10-8) for cross-trait meta-analysis (using heterogonous version of CPASSOC, SHet) and P<1×10-5 for single trait GWAS. All reported P values are two-sided.

## Sheet: Supplementary Data 5
	Supplementary Data 5 Shared genetics from cross-trait meta-analysis of albumin with lung function parameters, asthma and COPD using CPASSOC
	Trait 1	Trait 2	SNP	Position	A1	A2	Trait 1			Trait 2		PCPASSOC	Genes	Reported by Previous GWAS
							BETA	P		BETA	P
	Albumin	FEV1	rs1890683	chr1p36.22	T	C	-0.0141	2.719e-08		0.0137	4.789e-09	3.005e-17	SPSB1	YES
			rs3768321	chr1p34.3	T	G	-0.0287	1.311e-19		-0.0212	4.253e-13	1.373e-30	BMP8A,HEYL,KIAA0754,MACF1,PABPC4,PPIEL,SNORA55	YES
			rs2862519	chr1q25.2	T	C	0.0125	1.747e-06		0.0181	1.288e-13	2.54e-19	ANGPTL1,MIR4424,RALGPS2	YES
			rs12141189	chr1q41	C	T	0.0237	3.216e-16		-0.0152	2.117e-08	4.564e-23	HLX,HLX-AS1,LOC101929730,MARC1	YES
			rs11125611	chr2p16.1	T	A	0.0142	4.391e-08		-0.0187	1.059e-14	4.397e-23	EFEMP1	YES
			rs34570046	chr2p13.3	A	G	-0.0125	7.779e-07		-0.0111	2.967e-06	2.942e-11	AAK1,ANTXR1,GFPT1,NFU1	NO
			rs671913	chr3q13.12	T	C	-0.0133	1.673e-06		-0.0119	4.394e-06	1.161e-10	BBX	NO
			rs55754437	chr4p16.3	T	C	-0.016	1.987e-08		0.0128	1.184e-06	2.736e-14	ADD1,GRK4,HTT,HTT-AS,MFSD10,NOP14,NOP14-AS1	NO
			rs4865011	chr4q12	G	A	-0.0145	3.884e-08		0.0119	9.41e-07	4.469e-14	CLOCK,NMU,PDCL2,SRD5A3,SRD5A3-AS1,TMEM165	NO
			rs1229984	chr4q23	C	T	0.0559	5.897e-12		0.0337	8.284e-06	1.041e-14	ADH1A,ADH1B,ADH1C,ADH4,ADH5,ADH6,EIF4E,LOC100507053,METAP1,MIR3684,PCNOP1	NO
			rs13107325	chr4q24	T	C	-0.0579	2.24e-33		0.0201	8.172e-06	6.951e-36	BANK1,SLC39A8	NO
			rs28925904	chr4q31.21	T	C	-0.0426	1.471e-07		-0.0373	1.366e-06	2.463e-12	GAB1,INPP4B,USP38	YES
			rs4074793	chr5q11.2	G	A	-0.0216	5.509e-06		-0.0288	9.588e-11	1.915e-15	ITGA1	YES
			rs3117577	chr6p21.33	G	A	-0.017	4.851e-06		0.0383	6.837e-29	1.393e-34	ABHD16A,AGER,AGPAT1,AIF1,APOM,ATF6B,ATP6V1G2,ATP6V1G2-DDX39B,BAG6,BTNL2,C2,C4A,C4B,HLA-B,HLA-C,ZBTB12	YES
			rs35233923	chr6p21.31	G	T	0.0181	1.184e-06		-0.0269	1.609e-14	4.656e-21	ANKS1A,C6orf106,DEF6,FANCE,FKBP5,MIR5690,MIR7111,PPARD,RPL10A,SCUBE3,SNRPC,TAF11,TCP11,TEAD3,TULP1,UHRF1BP1,ZNF76	YES
			rs740823	chr7p21.2	T	C	0.0118	7.564e-06		-0.0126	2.75e-07	1.377e-12	ISPD,ISPD-AS1	YES
			rs11980271	chr7p21.1	G	C	0.0139	1.521e-07		-0.0154	4.581e-10	3.755e-17	intergenic	YES
			rs4877815	chr9q21.32	G	A	-0.0154	5.401e-10		0.0105	6.777e-06	2.793e-14	C9orf64,GKAP1,HNRNPK,KIF27,LOC101927575,MIR7-1,RMI1	YES
			rs10740134	chr10q21.3	C	T	-0.0213	1.371e-17		0.0153	6.309e-11	3.874e-28	JMJD1C,JMJD1C-AS1,MIR1296,NRBF2,REEP3	NO
			rs9325507	chr10q24.33	T	C	-0.0114	4.589e-06		0.0168	7.523e-13	7.684e-19	OBFC1,SH3PXD2A	NO
			rs116930066	chr11p11.2	A	G	0.034	4.673e-10		-0.0246	1.228e-06	4.351e-15	ACP2,AGBL2,ARFGAP2,C1QTNF4,C11orf49,CELF1,CKAP5,DDB2,FAM180B,FNBP4,KBTBD4,LRP4	NO
			rs569258	chr11q12.2	C	T	-0.017	1.35e-10		-0.0115	3.54e-06	2.225e-14	DAGLA,DKFZP434K028,FADS1,FADS2,FADS3,FEN1,MIR611,MIR1908,MIR6746,MYRF,RAB3IL1,RPLP0P2,TMEM258	NO
			rs151189539	chr11q23.3	A	G	-0.0415	1.499e-06		0.0435	5.144e-08	9.741e-14	ARCN1,ATP5L,BCL9L,CD3D,CD3E,CD3G,CXCR5,DDX6,IFT46,KMT2A,LOC100131626,MIR4492,MIR6716,PHLDB1,TMEM25,TREH,TTC36,UBE4A	NO
			rs117068593	chr14q32.12	T	C	0.0361	2.071e-29		0.0335	9.91e-29	4.388e-59	RIN3	YES
			rs8026870	chr15q22.33	A	G	0.0189	1.396e-10		-0.0134	1.223e-06	8.905e-16	AAGAB,C15orf61,IQCH,IQCH-AS1,LOC101929076,MAP2K5,SKOR1,SMAD3	YES
			rs12446909	chr16p13.12	A	G	-0.0164	8.533e-08		-0.0148	1.828e-07	1.367e-13	ABCC6P2,BFAR,C16orf45,MPV17L,NOMO1,NPIPA1,NPIPA2,NPIPA3,NPIPA5,NTAN1,PARN,PDXDC1,PLA2G10,RRN3	NO
			rs1870293	chr16p11.2	C	T	0.0133	1.006e-06		-0.0219	8.466e-20	1.432e-26	BCKDK,BCL7C,C16orf93,C16orf98,CTF1,FBRS,FBXL19,FBXL19-AS1,FUS,HSD3B7,ITGAM,ITGAX,KAT8,ZNF747,ZNF768,ZNF785	YES
			rs9907657	chr17p13.1	T	G	0.0293	1.47e-18		-0.0194	5.51e-10	1.076e-27	ATP1B2,C17orf74,CD68,CHRNB1,EIF4A1,FGF11,FXR2,MPDU1,NLGN2,POLR2A,SAT2,SENP3,SHBG,SPEM1,TMEM102,TNFSF12	YES
			rs79772576	chr17q21.31	G	A	-0.0268	4.924e-19		0.0419	5.125e-49	5.107e-75	ARHGAP27,ARL17A,ARL17B,CRHR1,CRHR1-IT1,KANSL1,KANSL1-AS1,MAPT,NSF,NSFP1,PLEKHM1,SPPL2C,STH,WNT3	NO
			rs12942428	chr17q21.32	C	T	-0.0147	4.059e-08		-0.0156	5.08e-10	9.896e-17	CBX1,CDK5RAP3,COPZ2,MIR10A,MIR152,MIR196A1,MIR1203,NFE2L1,SKAP1,SNX11	YES
			rs7271530	chr20q13.33	T	C	-0.0126	4.646e-07		0.0129	3.727e-08	4.796e-14	LKAAEAR1,MIR6813,NPBWR2,OPRL1,RGS19,TCEA2	NO
			rs7286607	chr22q11.21	C	T	0.0213	3.623e-13		0.0292	1.631e-26	8.528e-41	MICAL3,MIR648	YES
		FVC	rs1890683	chr1p36.22	T	C	-0.0141	2.719e-08		0.0158	2.1e-11	8.827e-19	SPSB1	YES
			rs188468174	chr1p36.11	T	C	0.0644	2.03e-09		-0.0485	2.9e-06	7.067e-14	CLIC4,MIR6731,RUNX3	NO
			rs2862519	chr1q25.2	T	C	0.0125	1.747e-06		0.0162	4.05e-11	1.126e-15	ANGPTL1,MIR4424,RALGPS2	YES
			rs10922108	chr1q31.3	T	A	0.0215	1.737e-17		-0.0144	1.79e-09	5.032e-25	ASPM,CFH,CFHR1,CFHR2,CFHR3,CFHR4,CFHR5,F13B,KCNT2,MIR4735,ZBTB41	YES
			rs2014202	chr1q32.1	A	G	-0.0143	5.382e-08		-0.0141	1.47e-08	8.407e-15	NUCKS1,PM20D1,RAB29,SLC41A1,SLC45A3	YES
			rs12132138	chr1q41	A	G	0.0244	6.113e-17		0.0167	1.11e-09	6.324e-24	HLX,HLX-AS1,LOC101929730,MARC1,MARC2	YES
			rs935168	chr2p23.3	A	G	0.0127	1.51e-06		-0.0126	2.68e-07	5.16e-13	KCNK3	YES
			rs59985551	chr2p16.1	T	C	0.0139	2.965e-06		-0.0342	2.92e-34	5.115e-38	EFEMP1	YES
			rs34570046	chr2p13.3	A	G	-0.0125	7.779e-07		-0.0145	1.07e-09	7.704e-15	AAK1,ANTXR1,GFPT1,NFU1	YES
			rs13108218	chr4p16.3	G	A	-0.0444	1.483e-66		0.0109	7.23e-06	2.331e-69	DOK7,HGFAC,HTT,HTT-AS,LRPAP1,MSANTD1,RGS12	YES
			rs13107325	chr4q24	T	C	-0.0579	2.24e-33		0.0276	1.14e-09	3.422e-37	BANK1,SLC39A8	YES
			rs28925904	chr4q31.21	T	C	-0.0426	1.471e-07		-0.0362	3.13e-06	1.25e-11	GAB1,INPP4B,USP38	YES
			rs59061738	chr5q11.2	G	A	0.0169	2.903e-09		-0.0145	9.46e-08	5.792e-16	ARL15,MIR581	YES
			rs6888037	chr5q23.2	T	G	0.0215	1.324e-13		-0.0138	4.68e-07	1.411e-18	FBN2,LINC01184,SLC12A2	YES
			rs1264457	chr6p22.1	A	G	0.014	3.49e-08		-0.0134	3.15e-08	1.447e-15	ABCF1,ATAT1,C6orf136,DHX16,FLOT1,GNL1,HCG17,HCG18,HLA-E,HLA-L,IER3	NO
			rs915895	chr6p21.33	C	T	-0.0183	1.604e-12		0.0167	1.48e-11	6.053e-23	ABHD16A,AGER,AGPAT1,AIF1,APOM,ATF6B,ATP6V1G2,ATP6V1G2-DDX39B,BAG6,BTNL2,C2,C4A,C4B,HLA-B,HLA-C,TNF,TNXA,TNXB,VARS,VWA7,ZBTB12	YES
			rs35233923	chr6p21.31	G	T	0.0181	1.184e-06		-0.0189	8.38e-08	1.945e-13	ANKS1A,C6orf106,DEF6,FANCE,FKBP5,MIR5690,MIR7111,PPARD,RPL10A,SCUBE3,SNRPC,TAF11,TCP11,TEAD3,TULP1,ZNF76	YES
			rs11980271	chr7p21.1	G	C	0.0139	1.521e-07		-0.0157	2.37e-10	4.547e-17	intergenic	YES
			rs78098094	chr7q21.11	A	G	0.0257	1.494e-08		-0.0198	4.67e-06	4.804e-13	HGF	NO
			rs4877815	chr9q21.32	G	A	-0.0154	5.401e-10		0.0151	1.67e-10	3.518e-19	C9orf64,GKAP1,HNRNPK,KIF27,LOC101927575,MIR7-1,RMI1	YES
			rs1270799	chr10p12.31	G	T	-0.0225	8.899e-17		-0.0137	6.79e-08	3.312e-21	CASC10,DNOJC1,MIR1915,MLLT10,SKIDA1	YES
			rs11191841	chr10q24.33	C	T	-0.0111	7.865e-06		0.0136	7.75e-09	3.478e-13	OBFC1,SH3PXD2A	NO
			rs569258	chr11q12.2	C	T	-0.017	1.35e-10		-0.0124	6.48e-07	3.65e-15	DAGLA,DKFZP434K028,FADS1,FADS2,FADS3,FEN1,MIR611,MIR1908,MIR6746,MYRF,RAB3IL1,RPLP0P2,TMEM258	YES
			rs151189539	chr11q23.3	A	G	-0.0415	1.499e-06		0.0386	1.53e-06	8.958e-12	ARCN1,ATP5L,BCL9L,CD3D,CD3E,CD3G,CXCR5,DDX6,IFT46,KMT2A,LOC100131626,MIR4492,MIR6716,PHLDB1,TMEM25,TREH,TTC36,UBE4A	NO
			rs76895963	chr12p13.32	G	T	-0.0749	1.21e-14		0.0468	2.5e-07	1.738e-19	CCND2	YES
			rs77952665	chr12q13.3	C	T	0.033	3.735e-08		0.0279	1.39e-06	1.536e-12	AGAP2,MARCH9,MBD6,METTL1,METTL21B,MIR26A2,MIR6759,OS9,PIP4K2C,SLC26A10,TSFM,TSPAN31,XRCC6BP1	YES
			rs2171124	chr12q22	C	A	-0.0113	5.643e-06		0.0109	3.86e-06	1.806e-10	CRADD,LOC101928731	YES
			rs28397122	chr12q24.31	A	G	0.0298	2.486e-08		-0.0253	5.48e-07	4.17e-14	ABCB9,ARL6IP4,C12orf65,CDK2AP1,HIP1R,LOC100507091,MIR4304,MIR8072,MPHOSPH9,OGFOD2,PITPNM2,RILPL1,RILPL2,SBNO1,SETD8,SNRNP35,VPS37B	YES
			rs117068593	chr14q32.12	T	C	0.0361	2.071e-29		0.035	1.04e-30	1.292e-60	RIN3	YES
			rs2228261	chr15q14	T	C	0.017	4.097e-06		-0.0166	2.91e-06	4.18e-11	FSIP1,THBS1	YES
			rs8041057	ch15q15.1	T	C	-0.0228	7.791e-17		0.0119	4.12e-06	1.628e-19	BMF,EIF2AK4,SRP14,SRP14-AS1	YES
			rs35688953	chr15q22.33	C	T	0.0185	3.651e-10		-0.0234	4.3e-17	1.176e-26	AAGAB,C15orf61,IQCH,IQCH-AS1,LOC101929076,MAP2K5,SKOR1,SMAD3	YES
			rs10500392	chr16p13.12	A	C	-0.0166	5.36e-08		-0.014	7.13e-07	4.148e-13	ABCC6P2,BFAR,C16orf45,MPV17L,NOMO1,NPIPA1,NPIPA2,NPIPA3,NPIPA5,NTAN1,PARN,PDXDC1,PLA2G10,RRN3	NO
			rs1870293	chr16p11.2	C	T	0.0133	1.006e-06		-0.019	3.63e-15	2.271e-21	BCKDK,BCL7C,C16orf93,C16orf98,CTF1,FBRS,FBXL19,FBXL19-AS1,FUS,HSD3B7,ITGAM,ITGAX,KAT8,ZNF785	NO
			rs7202116	chr16q12.2	G	A	-0.0132	2.173e-07		0.011	3.74e-06	4.412e-12	FTO	NO
			rs9905106	chr17p13.3	C	T	-0.0189	2.426e-11		0.0118	8.19e-06	3.515e-15	CRK,MYO1C	YES
			rs8081417	chr17p13.2	A	T	-0.0123	4.09e-06		-0.0142	1.84e-08	6.744e-13	ANKFY1,CYB5D2,ZZEF1	YES
			rs111972643	chr17p13.1	C	G	0.0262	4.261e-18		-0.0157	3.18e-08	5.987e-24	ATP1B2,C17orf74,CD68,CHRNB1,EIF4A1,FGF11,FXR2,MPDU1,NLGN2,POLR2A,SAT2,SENP3,SENP3-EIF4A1,SHBG,TP53,ZBTB4	YES
			rs79772576	chr17q21.31	G	A	-0.0268	4.924e-19		0.041	2.18e-46	2.587e-67	ARHGAP27,ARL17A,ARL17B,CRHR1,CRHR1-IT1,KANSL1,KANSL1-AS1,LOC644172,LRRC37A,LRRC37A2,LRRC37A4P,MAPT,NSF,NSFP1,PLEKHM1,SPPL2C,STH,WNT3	NO
			rs1027895	chr17q21.32	G	A	-0.0149	3.638e-08		-0.0163	1.08e-10	1.84e-17	CBX1,CDK5RAP3,COPZ2,HOXB-AS1,HOXB-AS3,HOXB1,HOXB2,HOXB3,HOXB4,HOXB5,HOXB6,HOXB7,HOXB8,HOXB9,LOC100506325,LOC101927166,MIR10A,MIR152,MIR196A1,MIR1203,NFE2L1,PNPO,PRR15L,SKAP1,SNX11	YES
			rs12452590	chr17q23.2	G	T	-0.0127	1.306e-06		0.012	1.63e-06	7.872e-12	MRC2,TLK2	YES
			rs310630	chr20q13.33	G	A	-0.0132	1.426e-07		-0.0136	1.48e-08	2.148e-14	HELZ2	YES
			rs11705221	chr22q11.21	C	T	0.021	6.704e-13		0.0201	2.75e-13	3.237e-25	MICAL3,MIR648	YES
			rs5750495	chr22q13.1	A	T	-0.0222	1.7e-16		0.0137	5.03e-08	5.15e-22	ANKRD54,C22orf23,EIF3L,GALR3,GCAT,GGA1,H1F0,LGALS1,LOC101927051,MICALL1,MIR658,NOL12,PDXP,POLR2F,SH3BP1,SOX10,TRIOBP	NO
		FEV1/FVC ratio	rs61781370	chr1p34.3	C	A	-0.0261	4.628e-18		-0.024	1.65e-17	4.276e-36	BMP8A,HEYL,KIAA0754,MACF1,PABPC4,PPIEL,SNORA55	YES
			rs56174820	chr1q21.2	A	G	0.0228	9.305e-13		-0.0135	9.79e-06	3.82e-16	ADAMTSL4,ADAMTSL4-AS1,ANP32E,ANXA9,APH1A,ARNT,BNIPL,VPS45	YES
			rs3753639	chr1q21.3	C	T	-0.0199	9.836e-12		-0.0189	1.34e-11	1.207e-22	ADAM15,DCST1,DCST2,EFNO4,LOC100505666,ZBTB7B	YES
			rs11240565	chr1q32.1	T	C	-0.0126	6.497e-07		0.014	7.83e-09	3.328e-15	LOC284581,NUCKS1,PM20D1,RAB29,SLC26A9,SLC41A1,SLC45A3	YES
			rs2791553	chrq41	G	A	0.0228	2.094e-19		-0.0142	4.79e-09	1.119e-26	intergenic	YES
			rs59985551	chr2p16.1	T	C	0.0139	2.965e-06		0.0234	1.44e-16	3.745e-22	EFEMP1	YES
			rs6720394	chr2q13	G	T	-0.0196	8.445e-07		0.0235	6.03e-10	6.289e-16	ACOXL,BCL2L11	YES
			rs4848578	chr2q14.2	T	C	-0.0156	2.771e-07		-0.0173	2.83e-09	1.019e-15	EPB41L5,PTPN4,RALB,TMEM177,TMEM185B	YES
			rs16829088	chr2q32.1	A	G	0.0157	6.391e-08		-0.0131	2.6e-06	9.243e-13	CALCRL,TFPI	YES
			rs3771578	chr2q37.3	T	C	-0.0142	4.632e-07		-0.0153	1.5e-08	1.534e-14	ANO7,FARP2,HDLBP,SEPT2	YES
			rs34667300	chr3q27.1	T	C	0.0157	3.573e-06		-0.0188	6.71e-09	2.375e-14	KLHL24,MAP6D1,PARL,YEATS2	YES
			rs58148580	chr4q28.1	T	C	0.0259	1.444e-10		0.0168	9.76e-06	4.072e-14	LINC01091	YES
			rs13116256	chr4q34.3	C	A	0.016	6.842e-10		0.014	1.74e-08	6.94e-17	VEGFC	YES
			rs4074793	chr5q11.2	G	A	-0.0216	5.509e-06		-0.0432	1.43e-21	1.924e-26	ITGA1	YES
			rs17764730	chr5q23.3	T	C	-0.0215	1.242e-13		-0.016	9.01e-09	1.675e-20	FBN2,LINC01184,SLC12A2	YES
			rs3860770	chr5q35.2	A	G	0.0169	1.249e-09		0.0166	2.43e-10	4.045e-19	C5orf47,CPEB4,HMP19	YES
			rs1264344	chr6p22.1	T	C	0.0143	1.557e-08		0.0313	3.6e-38	1.155e-46	ABCF1,ATAT1,C6orf15,C6orf136,CCHCR1,CDSN,DDR1,DHX16,DPCR1,FLOT1,GNL1,GTF2H4,HCG17,HCG18,HCG22,HCG27,HLA-C,HLA-E	YES
			rs9270551	chr6p21.33	A	G	-0.0126	1.726e-06		-0.0384	6.66e-50	7.779e-54	ABHD16A,AGER,AGPAT1,APOM,ATF6B,BAG6,BTNL2,C2,C4A,C4B,VWA7,ZBTB12	YES
			rs11969000	chr6p21.31	T	C	0.0171	4.484e-07		-0.0241	1.08e-13	1.162e-20	ANKS1A,C6orf106,DEF6,FANCE,MIR7111,PPARD,RPL10A,SCUBE3,SNRPC,TAF11,TCP11,TEAD3,UHRF1BP1,ZNF76	YES
			rs3756772	chr6q22.1	T	C	0.0135	1.053e-07		-0.0112	4.25e-06	1.065e-12	COL10A1,DSE,FRK,NT5DC1,TPI1P3,TSPYL1,TSPYL4	YES
			rs740823	chr7p21.2	T	C	0.0118	7.564e-06		-0.0114	5.01e-06	1.146e-10	ISPD,ISPD-AS1	YES
			rs72615159	chr7q22.1	A	G	-0.0156	1.176e-07		0.0216	1.74e-14	2.708e-22	AP4M1,AZGP1,AZGP1P1,C7orf43,C7orf61,CNPY4,COPS6,CYP3A43,GAL3ST4,GATS,GJC3,GPC2,LAMTOR4,MBLAC1,MCM7,MEPCE,MIR25,TAF6,TRIM4,TSC22D4,ZCWPW1,ZKSCAN1,ZNF3,ZSCAN21	YES
			rs2169387	chr8p23.1	G	A	0.0599	1.045e-47		0.0186	2.5e-06	1.083e-52	LOC157273	YES
			rs12251016	chr10p12.31	T	A	-0.0228	3.562e-18		0.0113	5.31e-06	1.898e-20	CASC10,DNOJC1,MIR1915,MLLT10,SKIDA1	YES
			rs10761731	chr10q21.3	T	A	-0.0212	3.98e-17		0.016	4.29e-11	1.16e-27	JMJD1C,JMJD1C-AS1,MIR1296,NRBF2,REEP3	NO
			rs7074862	chr10q26.13	G	C	0.015	3.596e-07		0.017	2.43e-09	5.666e-16	intergenic	YES
			rs1133400	chr10q26.3	G	A	0.0159	2.413e-07		0.0135	2.8e-06	6.871e-12	INPP5A	NO
			rs7942420	chr11p15.4	G	A	0.0189	4.68e-14		0.0106	9.1e-06	1.263e-16	ADM,CAND1.11,SBF2	YES
			rs2959133	chr11p14.1	G	A	0.012	2.128e-06		0.0116	1.27e-06	1.101e-11	intergenic	YES
			rs1791936	chr11q13.4	A	G	0.0213	6.704e-17		0.0147	1.73e-09	3.507e-24	ARAP1,ATG16L2,FCHSD2,MIR4692,STARD10	YES
			rs11217234	chr11q23.3	G	A	-0.0152	8.321e-08		-0.0123	6.28e-06	3.051e-12	ABCG4,CBL,CCDC153,HINFP,MCAM,MIR6756,NLRX1,PDZD3	YES
			rs10841302	chr12p12.3	C	G	-0.0112	8.203e-06		0.0167	2.29e-12	2.63e-17	intergenic	YES
			rs10747694	chr12q13.13	A	G	0.0128	3.032e-06		-0.0138	1.36e-07	4.99e-13	FLJ12825,LOC400043,LOC100240734,LOC100240735,SMUG1	YES
			rs72743461	chr15q22.33	A	C	-0.0145	8.118e-07		-0.0193	4.12e-12	3.971e-18	SMAD3	YES
			rs8051050	chr16p11.2	G	A	-0.0127	6.931e-06		-0.0124	4.77e-06	1.456e-10	BCL7C,C16orf93,CTF1,FBRS,FBXL19,HSD3B7,ZNF629,ZNF646,ZNF668	YES
			rs12445401	chr16q22.2	G	A	0.0296	8.799e-21		-0.0136	7.94e-06	7.824e-22	AP1G1,ATXN1L,DHODH,DHX38,HP,HPR,IST1,MARVELD3,PHLPP2,PKD1L3,PMFBP1,SNORA70D,SNORD71,TXNL4B,ZNF821	YES
			rs2236374	chr17p13.3	T	C	-0.0197	6.427e-15		-0.0155	1.27e-10	1.617e-24	DPH1,HIC1,LOC101927839,MIR132,MIR212,OVCA2,RTN4RL1,SMG6,SRR,TSR1	YES
			rs10521129	chr17p13.2	A	G	-0.016	9.987e-07		0.0194	6.06e-10	4.98e-16	ANKFY1,CYB5D2,LOC103021295,UBE2G1,ZZEF1	YES
			rs12949906	chr17q21.33	G	A	0.0276	5.357e-26		-0.0141	1.42e-08	2.157e-30	FAM117A,FLJ45513,KAT7,SLC35B1,SPOP,TAC4	YES
			rs12452590	chr17q23.2	G	T	-0.0127	1.306e-06		-0.02	2.47e-15	1.403e-21	EFCAB3,METTL2A,MRC2,TLK2	YES
			rs7253302	chr19q13.32	C	A	-0.014	7.205e-08		0.0267	3.5e-27	2.092e-34	DMPK,DMWD,FBXO46,FOXA3,GIPR,MIR642A,MIR642B,QPCTL,RSPH6A,SIX5,SNRPD2,SYMPK	YES
			rs1076541	chr22q11.21	T	C	0.0208	1.725e-12		0.0232	1.17e-16	1.373e-29	MICAL3,MIR648	YES
		PEF	rs17513135	chr1p34.3	T	C	-0.0263	1.833e-18		-0.0214	8.64e-13	1.997e-26	BMP8A,HEYL,KIAA0754,MACF1,PABPC4,PPIEL,SNORA55	YES
			rs1543502	chr1p33	T	C	0.0121	1.649e-06		-0.0136	9.34e-08	3.677e-12	PDZK1IP1,TAL1	NO
			rs1870940	chr1q21.3	A	G	-0.0202	8.544e-13		-0.0178	4.57e-10	1.41e-19	ADAM15,DCST1,DCST2,LOC100505666,ZBTB7B	YES
			rs56276813	chr1q32.1	T	G	-0.0179	1.904e-10		0.0146	2.38e-07	4.81e-15	LOC284581,NUCKS1,PM20D1,RAB29,SLC41A1,SLC45A3	NO
			rs12141189	chr1q41	C	T	0.0237	3.216e-16		-0.0132	6.16e-06	1.324e-17	HLX,HLX-AS1,LOC101929730,MARC1	NO
			rs57096893	chr2p24.1	A	G	-0.012	1.432e-06		-0.0111	9.73e-06	1.427e-09	intergenic	NO
			rs9391684	chr6p22.1	T	G	0.0135	4.44e-07		0.0157	8.07e-09	6.296e-13	ABCF1,GNL1,HLA-E,MIR877,PPP1R10,PRR3	NO
			rs2523621	chr6p21.33	T	G	-0.0219	2.105e-18		-0.0266	1.05e-25	1.168e-39	ABHD16A,AGER,AGPAT1,AIF1,APOM,ATF6B,ATP6V1G2,ATP6V1G2-DDX39B,BAG6,C2,C4A,C4B	YES
			rs1054684	chr6p21.32	C	T	-0.0226	9.803e-09		-0.0347	7.21e-19	2.108e-23	B3GALT4,BAK1,BRD2,COL11A2,CUTA,HLA-DMA,HLA-DMB,HLA-DOA,HLA-DOB,UQCC2,VPS52,WDR46,ZBTB9,ZBTB22	YES
			rs11787365	chr8q24.3	C	T	0.018	1.499e-12		0.0137	1.04e-07	1.606e-16	GRINO,MIR661,PARP10,PLEC,SPATC1	NO
			rs10740134	chr10q21.3	C	T	-0.0213	1.371e-17		0.0117	3.5e-06	7.252e-19	JMJD1C,JMJD1C-AS1,MIR1296,NRBF2,REEP3	NO
			rs10883948	chr10q24.33	T	G	-0.0115	3.528e-06		0.0132	1.58e-07	2.607e-11	OBFC1,SH3PXD2A	NO
			rs3741037	chr11p15.4	T	C	-0.0127	3.825e-07		-0.0125	7.9e-07	2.94e-11	AMPD3,LYVE1,MIR4485,MRVI1,MRVI1-AS1,MTRNR2L8,RNF141	NO
			rs145224448	chr11p11.2	A	G	0.0329	1.657e-09		-0.0291	1.02e-07	2.722e-14	AGBL2,C1QTNF4,CELF1,FAM180B,FNBP4,KBTBD4,MTCH2,MYBPC3,NDUFS3,NUP160,OR4A47,PSMC3,PTPMT1,PTPRJ,RAPSN,SLC39A13,SPI1	NO
			rs569258	chr11q12.2	C	T	-0.017	1.35e-10		-0.0129	1.26e-06	9.182e-14	DAGLA,DKFZP434K028,MYRF,RPLP0P2	NO
			rs34933034	chr15q24.1	A	G	-0.0175	5.149e-07		0.0284	5.91e-16	1.539e-19	ARID3B,CCDC33,CLK3,COX5A,CPLX3,CSK,CYP1A1,CYP1A2,CYP11A1,EDC3,FAM219B,LMAN1L,MPI,PPCDC,RPP25,SCAMP2,SCAMP5,SEMA7A,UBL7,UBL7-AS1,ULK3	NO
			rs241036	chr17q21.31	C	A	-0.027	3.37e-19		0.0232	1.31e-14	2.356e-30	ARHGAP27,ARL17A,ARL17B,CRHR1,LRRC37A,LRRC37A4P,MAPT,NSFP1,PLEKHM1,SPPL2C,STH	NO
			rs7211636	chr17q21.32	T	G	-0.0141	4.752e-08		0.0177	1.52e-11	6.316e-17	CBX1,CDK5RAP3,COPZ2,,MIR10A,MIR152,MIR196A1,MIR1203,NFE2L1,PNPO,PRR15L,SKAP1,SNX11,SP2	YES
			rs138326911	chr19p13.2	C	T	-0.0359	1.272e-07		-0.0429	3.49e-10	9.929e-15	CALR,DAND5,DNOSE2,FARSA,GADD45GIP1,GCDH,KLF1,LYL1,MAST1,MIR6515,MIR6794,NFIX,RAD23A,SYCE2	NO
			rs34583951	chr20q12	T	C	0.0205	1.035e-06		-0.0189	9.96e-06	5.712e-10	intergenic	NO
			rs7271530	chr20q13.33	T	C	-0.0126	4.646e-07		0.0124	8.95e-07	1.73e-11	LKAAEAR1,MIR6813,NPBWR2,OPRL1,RGS19,TCEA2	NO
			rs8133431	chr21q22.11	T	C	0.0216	9.88e-10		-0.0179	8.91e-07	6.27e-14	CRYZL1,DNOJC28,DONSON,GART,IFNOR1,IFNGR2,ITSN1,MIR6501,SON,TMEM50B	YES
			rs55865752	chr22q11.21	A	G	0.0209	6.534e-13		0.0175	3.22e-09	1.236e-18	MICAL3,MIR648	YES
			rs5756812	chr22q13.1	T	C	-0.0223	1.345e-17		-0.0118	8.58e-06	6.531e-18	ANKRD54,C22orf23,EIF3L,GALR3,GCAT,GGA1,H1F0,LGALS1,LOC101927051,MICALL1,MIR658,MIR659,MIR4534,MIR6820,NOL12,PDXP,POLR2F,SH3BP1,SOX10,TRIOBP	NO
		Asthma	rs72837826	chr2q13	T	G	-0.0187	6.668e-06		-0.1042	2.376e-15	3.16e-19	ACOXL,BCL2L11	YES
			rs6897932	chr5p13.2	T	C	0.0128	5.26e-06		-0.0524	2.782e-09	7.288e-14	CAPSL,IL7R,LOC100506406,SPEF2,UGT3A1	YES
			rs1632865	chr6p22.1	C	T	-0.0126	6.736e-07		-0.054	1.859e-10	2.307e-15	ABCF1,ATAT1,C6orf15,C6orf136,CCHCR1,CDSN,DDR1,DHX16,DPCR1,FLOT1,GNL1,GTF2H4,HCG17,HLA-B,HLA-C,HLA-E,HLA-L,IER3	YES
			rs9270910	chr6p21.33	C	G	-0.0148	4.897e-09		-0.1474	2.127e-65	3.153e-71	ABHD16A,AGER,AGPAT1,APOM,ATF6B,BAG6,BTNL2,C2,C4A,HLA-DOB,HLA-DQA1,HSPA1A,HSPA1B,HSPA1L	YES
			rs1800797	chr7p15.3	G	A	0.013	3.414e-07		-0.0369	5.373e-06	9.204e-11	IL6	YES
			rs17293632	chr15q22.33	T	C	-0.0144	9.937e-07		0.1037	8.616e-29	7.909e-35	SMAD3	YES
			rs9907571	chr17q21.2	A	G	0.013	1.386e-06		-0.0469	1.303e-07	2.362e-12	ATP6V0A1,COASY,FAM134C,HSD17B1,MIR5010,MLX,NOGLU,PSMC3IP,PTRF,STAT3,STAT5A,STAT5B	YES
			rs1291206	chr20q13.33	A	G	0.0137	1.876e-06		-0.0487	2.321e-07	5.989e-12	ARFRP1,LIME1,LOC101928604,RTEL1,RTEL1-TNFRSF6B,SLC2A4RG,STMN3,TNFRSF6B,ZBTB46,ZGPAT	NO
		COPD	rs1794514	chr6p21.33	C	G	-0.0228	6.539e-15		-0.0829	1.455e-07	4.553e-17	AGER,AGPAT1,ATF6B,BRD2,BTNL2,C2,C4A,C4B,C4B_2,C6orf10,C6orf25,C6orf48,CFB,CLIC1,CYP21A1P	NO
			rs11608017	chr11p11.2	A	G	0.0336	6.991e-10		-0.1439	2.126e-06	4.089e-13	AGBL2,C1QTNF4,CELF1,FAM180B,FNBP4,KBTBD4,MTCH2,MYBPC3,NDUFS3,NUP160,OR4A47,OR4B1,OR4C3,OR4C45,OR4S1,OR4X1,OR4X2,PSMC3,PTPMT1,PTPRJ,RAPSN,SLC39A13,SPI1	NO
	Abbreviations: MAF: minor allele frequency; FEV1: forced expired volume in 1 second; FVC: forced vital capacity; PEF: peak expiratory flow; COPD: chronic obstructive pulmonary diseases.
	Position is under build 37/hg19.
	All these loci were candidate genes to migraine with genome-wide significant (P<5×10-8) for cross-trait meta-analysis (using heterogonous version of CPASSOC, SHet) and P<1×10-5 for single trait GWAS. All reported P values are two-sided.

## Sheet: Supplementary Data 6
	Supplementary Data 6 Shared Significant Expression-Trait Associations between GlycA and FEV1 from TWAS
	Position	CHR	TWAS Gene	Tissue	GlycA TWAS					FEV1 TWAS
					BEST.GWAS.ID	TWAS.Z	PTWAS	PBonferroni		BEST.GWAS.ID	TWAS.Z	PTWAS	PBonferroni
	chr1q41	1	RNU6ATAC35P	Brain_Anterior_cingulate_cortex_BA24	rs12073837	4.65998	3.16e-06	0.00838032		rs2784262	-5.3474	8.92e-08	0.000236558
	chr1q41	1	HLX	Brain_Cerebellum	rs12073837	4.9299	8.23e-07	0.00472731		rs2784262	-5.93128	3.01e-09	1.72894e-05
	chr3p21.31	3	RNF123	Artery_Aorta	rs17650792	4.86621	1.14e-06	0.0072276		rs7648987	-6.06806	1.29e-09	8.1786e-06
				Artery_Coronary	rs17650792	5.434	5.51e-08	0.000174722		rs7648987	-6.856	7.08e-12	2.24507e-08
				Brain_Amygdala	rs17650792	5.482	4.21e-08	7.57379e-05		rs7648987	-6.796	1.08e-11	1.94292e-08
				Brain_Anterior_cingulate_cortex_BA24	rs17650792	4.73194	2.22e-06	0.00588744		rs7648987	-6.46419	1.02e-10	2.70504e-07
				Brain_Caudate_basal_ganglia	rs17650792	5.136	2.81e-07	0.00100682		rs7648987	-5.483	4.18e-08	0.000149769
				Brain_Cerebellar_Hemisphere	rs17650792	5.41	6.3e-08	0.000272349		rs7648987	-6.874	6.24e-12	2.69755e-08
				Brain_Cerebellum	rs17650792	5.41	6.3e-08	0.000361872		rs7648987	-6.874	6.24e-12	3.58426e-08
				Brain_Cortex	rs17650792	5.6508	1.6e-08	6.3072e-05		rs7648987	-6.57114	4.99e-11	1.96706e-07
				Brain_Hypothalamus	rs17650792	6.1734	6.69e-10	1.50659e-06		rs7648987	-5.267	1.39e-07	0.000313028
				Brain_Putamen_basal_ganglia	rs17650792	5.41	6.3e-08	0.000174006		rs7648987	-6.874	6.24e-12	1.72349e-08
				Cells_Transformed_fibroblasts	rs17650792	5.554	2.79e-08	0.000201968		rs7648987	-6.918	4.58e-12	3.31546e-08
				Esophagus_Gastroesophageal_Junction	rs17650792	5.434	5.51e-08	0.000263709		rs7648987	-6.856	7.08e-12	3.38849e-08
				Esophagus_Mucosa	rs17650792	5.422	5.89e-08	0.000467195		rs7648987	-6.831	8.43e-12	6.68668e-08
				Esophagus_Muscularis	rs17650792	4.99372	5.92e-07	0.00452643		rs7648987	-7.0343	2e-12	1.5292e-08
				Heart_Atrial_Appendage	rs17650792	5.444	5.21e-08	0.000290249		rs7648987	-6.825	8.79e-12	4.89691e-08
				Nerve_Tibial	rs17650792	5.402	6.59e-08	0.00062717		rs7648987	-6.831	8.43e-12	8.02283e-08
				Pituitary	rs17650792	6.118	9.48e-10	4.09157e-06		rs7648987	-5.05781	4.24e-07	0.00182998
				Spleen	rs17650792	5.399	6.7e-08	0.000295403		rs7648987	-6.862	6.79e-12	2.99371e-08
				Testis	rs17650792	6.21438	5.15e-10	4.69835e-06		rs7648987	-4.99973	5.74e-07	0.0052366
				Thyroid	rs17650792	5.428	5.7e-08	0.000551646		rs7648987	-6.754	1.44e-11	1.39363e-07
	chr3p21.31	3	UBA7	Artery_Aorta	rs17650792	-5.428	5.7e-08	0.00036138		rs7648987	6.754	1.44e-11	9.1296e-08
				Cells_Transformed_fibroblasts	rs17650792	-5.402	6.59e-08	0.00047705		rs7648987	6.831	8.43e-12	6.10248e-08
				Colon_Transverse	rs17650792	-4.90456	9.36e-07	0.00487656		rs7648987	7.2731	3.51e-13	1.82871e-09
				Esophagus_Mucosa	rs17650792	-5.47	4.5e-08	0.00035694		rs7648987	6.783	1.18e-11	9.35976e-08
				Liver	rs17650792	-5.428	5.7e-08	0.00016245		rs7648987	6.754	1.44e-11	4.104e-08
				Lung	rs17650792	-5.444	5.21e-08	0.000398304		rs7648987	6.825	8.79e-12	6.71996e-08
				Nerve_Tibial	rs17650792	-5.47	4.5e-08	0.000428265		rs7648987	6.783	1.18e-11	1.12301e-07
				Pancreas	rs17650792	-5.434	5.51e-08	0.000275555		rs7648987	6.834	8.26e-12	4.13083e-08
				Skin_Not_Sun_Exposed_Suprapubic	rs17650792	-4.72942	2.25e-06	0.0165105		rs7648987	5.53929	3.04e-08	0.000223075
				Skin_Sun_Exposed_Lower_leg	rs17650792	-5.47	4.5e-08	0.00039339		rs7648987	6.841	7.86e-12	6.87121e-08
				Small_Intestine_Terminal_Ileum	rs17650792	-5.434	5.51e-08	0.000154721		rs7648987	6.834	8.26e-12	2.31941e-08
				Spleen	rs17650792	-5.30987	1.1e-07	0.00048499		rs7648987	6.3381	2.33e-10	1.0273e-06
				Stomach	rs17650792	-4.7128	2.44e-06	0.0106628		rs7648987	6.60725	3.92e-11	1.71304e-07
				Whole_Blood	rs17650792	-5.422	5.89e-08	0.00034698		rs7648987	6.831	8.43e-12	4.96611e-08
	chr4q21.3	4	AFF1	Nerve_Tibial	rs236985	-4.956	7.2e-07	0.00685224		rs2125787	-5.466	4.6e-08	0.000437782
	chr5q31.1	5	HSPA4	Brain_Nucleus_accumbens_basal_ganglia	rs11742248	-4.856	1.2e-06	0.0038004		rs4367292	-6.88	5.99e-12	1.89703e-08
				Pituitary	rs11742248	-4.998	5.79e-07	0.00249896		rs4367292	-6.829	8.55e-12	3.69018e-08
				Testis	rs11742248	-4.873	1.1e-06	0.0100353		rs4367292	-6.834	8.26e-12	7.5356e-08
				Thyroid	rs11742248	-4.892	9.98e-07	0.00965864		rs4367292	-6.867	6.56e-12	6.34877e-08
	chr9q34.2	9	ABO	Adrenal_Gland	rs612169	5.77665	7.62e-09	3.36728e-05		rs505922	-4.43479	9.22e-06	0.0407432
				Artery_Aorta	rs612169	6.00792	1.88e-09	1.19192e-05		rs505922	-4.93577	7.98e-07	0.00505932
	chr10q21.3	10	NRBF2	Adipose_Subcutaneous	rs3847326	-5.30428	1.13e-07	0.000910215		rs7082066	-7.0204	2.21e-12	1.78015e-08
				Cells_EBV-transformed_lymphocytes	rs3847326	-6.467	1e-10	2.684e-07		rs7082066	-6.315	2.7e-10	7.2468e-07
				Cells_Transformed_fibroblasts	rs3847326	-5.04868	4.45e-07	0.00322135		rs7082066	-6.68297	2.34e-11	1.69393e-07
	chr10q21.3	10	MRPL35P2	Adipose_Visceral_Omentum	rs3847326	5.1631	2.43e-07	0.00147331		rs7082066	4.90882	9.16e-07	0.00555371
				Adrenal_Gland	rs3847326	6.427	1.3e-10	5.7447e-07		rs7082066	6.2	5.65e-10	2.49674e-06
				Artery_Aorta	rs3847326	5.2235	1.76e-07	0.00111584		rs7082066	6.04638	1.48e-09	9.3832e-06
				Artery_Tibial	rs3847326	4.5485	5.4e-06	0.0436806		rs7082066	5.16777	2.37e-07	0.00191709
				Brain_Spinal_cord_cervical_c-1	rs3847326	5.001	5.7e-07	0.00112461		rs7082066	4.247	2.17e-05	0.0428141
				Breast_Mammary_Tissue	rs3847326	4.67584	2.93e-06	0.0144918		rs7082066	4.8336	1.34e-06	0.00662764
				Esophagus_Gastroesophageal_Junction	rs3847326	4.556	5.21e-06	0.0249351		rs7082066	5.77334	7.77e-09	3.71872e-05
				Liver	rs3847326	5.9618	2.49e-09	7.0965e-06		rs7082066	6.393	1.63e-10	4.6455e-07
				Minor_Salivary_Gland	rs3847326	5.001	5.7e-07	0.00101289		rs7082066	4.247	2.17e-05	0.0385609
				Muscle_Skeletal	rs3847326	6.516	7.22e-11	5.26627e-07		rs7082066	6.159	7.32e-10	5.33921e-06
				Nerve_Tibial	rs3847326	4.55569	5.22e-06	0.0496787		rs7082066	5.24149	1.59e-07	0.0015132
				Skin_Not_Sun_Exposed_Suprapubic	rs3847326	4.5563	5.21e-06	0.038231		rs7082066	5.75265	8.79e-09	6.4501e-05
				Small_Intestine_Terminal_Ileum	rs3847326	4.9875	6.12e-07	0.0017185		rs7082066	5.8736	4.26e-09	1.19621e-05
				Spleen	rs3847326	5.0853	3.67e-07	0.0016181		rs7082066	4.6546	3.25e-06	0.0143292
				Stomach	rs3847326	5.28321	1.27e-07	0.00055499		rs7082066	6.857	7.03e-12	3.07211e-08
	chr16p11.2	16	EIF3C	Adipose_Subcutaneous	rs35979293	4.63854	3.51e-06	0.0282731		rs28472312	-5.3299	9.83e-08	0.000791806
				Brain_Nucleus_accumbens_basal_ganglia	rs35979293	4.5141	6.36e-06	0.0201421		rs28472312	-6.2473	4.18e-10	1.32381e-06
				Lung	rs35979293	4.82782	1.38e-06	0.0105501		rs28472312	-6.1531	7.6e-10	5.8102e-06
				Stomach	rs35979293	4.46438	8.03e-06	0.0350911		rs28472312	-6.0107	1.85e-09	8.0845e-06
				Vagina	rs35979293	5.1857	2.15e-07	0.000420325		rs28472312	-4.4083	1.04e-05	0.020332
	chr17q25.1	17	CASKIN2	Stomach	rs8069700	-4.479	7.5e-06	0.032775		rs8064529	6.855	7.13e-12	3.11581e-08
	Abbreviations: CHR: chromosome; GlycA: glycoprotein acetyls; FEV1: forced expired volume in 1 second.
	All P values are two-sided.

## Sheet: Supplementary Data 7
	Supplementary Data 7 Shared Significant Expression-Trait Associations between GlycA and FVC from TWAS
	Position	CHR	TWAS Gene	Tissue	GlycA TWAS					FVC TWAS
					BEST.GWAS.ID	TWAS.Z	PTWAS	PBonferroni		BEST.GWAS.ID	TWAS.Z	PTWAS	PBonferroni
	chr1q31.3	1	CFH	Artery_Coronary	rs2284664	-4.36	1.3e-05	0.041223		rs10737680	-4.868	1.13e-06	0.00358323
				Artery_Tibial	rs2284664	-4.68652	2.78e-06	0.0224874		rs10737680	-4.66041	3.16e-06	0.0255612
	chr1q41	1	RNU6ATAC35P	Brain_Anterior_cingulate_cortex_BA24	rs12073837	4.65998	3.16e-06	0.00838032		rs2784262	-6.69934	2.09e-11	5.54268e-08
	chr1q41	1	HLX	Brain_Cerebellum	rs12073837	4.9299	8.23e-07	0.00472731		rs2784262	-6.47343	9.58e-11	5.50275e-07
	chr3p21.31	3	RNF123	Artery_Coronary	rs17650792	5.434	5.51e-08	0.000174722		rs695238	-5.682	1.33e-08	4.21743e-05
				Brain_Amygdala	rs17650792	5.482	4.21e-08	7.57379e-05		rs695238	-5.664	1.48e-08	2.66252e-05
				Brain_Anterior_cingulate_cortex_BA24	rs17650792	4.73194	2.22e-06	0.00588744		rs695238	-5.6749	1.39e-08	3.68628e-05
				Brain_Caudate_basal_ganglia	rs17650792	5.136	2.81e-07	0.00100682		rs695238	-4.982	6.29e-07	0.00225371
				Brain_Cerebellar_Hemisphere	rs17650792	5.41	6.3e-08	0.000272349		rs695238	-5.697	1.22e-08	5.27406e-05
				Brain_Cerebellum	rs17650792	5.41	6.3e-08	0.000361872		rs695238	-5.697	1.22e-08	7.00768e-05
				Brain_Cortex	rs17650792	5.6508	1.6e-08	6.3072e-05		rs695238	-5.5305	3.19e-08	0.00012575
				Brain_Putamen_basal_ganglia	rs17650792	5.41	6.3e-08	0.000174006		rs695238	-5.697	1.22e-08	3.36964e-05
				Cells_Transformed_fibroblasts	rs17650792	5.554	2.79e-08	0.000201968		rs695238	-5.807	6.36e-09	4.604e-05
				Esophagus_Gastroesophageal_Junction	rs17650792	5.434	5.51e-08	0.000263709		rs695238	-5.682	1.33e-08	6.36538e-05
				Esophagus_Mucosa	rs17650792	5.422	5.89e-08	0.000467195		rs695238	-5.673	1.4e-08	0.000111048
				Esophagus_Muscularis	rs17650792	4.99372	5.92e-07	0.00452643		rs695238	-5.72375	1.04e-08	7.95184e-05
				Heart_Atrial_Appendage	rs17650792	5.444	5.21e-08	0.000290249		rs695238	-5.652	1.59e-08	8.85789e-05
				Nerve_Tibial	rs17650792	5.402	6.59e-08	0.00062717		rs695238	-5.689	1.28e-08	0.000121818
				Pituitary	rs17650792	6.118	9.48e-10	4.09157e-06		rs695238	-4.75663	1.97e-06	0.00850252
				Spleen	rs17650792	5.399	6.7e-08	0.000295403		rs695238	-5.707	1.15e-08	5.07035e-05
				Thyroid	rs17650792	5.428	5.7e-08	0.000551646		rs695238	-5.698	1.21e-08	0.000117104
	chr4p16.3	4	DOK7	Brain_Cerebellar_Hemisphere	rs13116176	5.95263	2.64e-09	1.14127e-05		rs6850908	-5.65138	1.59e-08	6.87357e-05
				Brain_Cerebellum	rs13116176	6.6525	2.88e-11	1.65427e-07		rs6850908	-5.2327	1.67e-07	0.000959248
				Minor_Salivary_Gland	rs13116176	-4.5765	4.73e-06	0.00840521		rs6850908	6.0064	1.9e-09	3.3763e-06
	chr4q21.3	4	AFF1	Nerve_Tibial	rs236985	-4.956	7.2e-07	0.00685224		rs2125787	-5.141	2.73e-07	0.00259814
	chr5q14.1	5	JMY	Brain_Cerebellum	rs7704383	4.601	4.2e-06	0.0241248		rs10074882	-5.147	2.65e-07	0.00152216
				Testis	rs7704383	-4.557	5.19e-06	0.0473484		rs10074882	5.186	2.15e-07	0.00196145
	chr11q23.3	11	SIDT2	Colon_Sigmoid	rs3741298	-6.5984	4.16e-11	1.98973e-07		rs11216164	4.6487	3.34e-06	0.0159752
				Colon_Transverse	rs3741298	-5.9649	2.45e-09	1.27645e-05		rs11216164	5.2175	1.81e-07	0.00094301
	chr16p11.2	16	EIF3C	Adipose_Subcutaneous	rs35979293	4.63854	3.51e-06	0.0282731		rs28472312	-4.72066	2.35e-06	0.0189293
				Brain_Nucleus_accumbens_basal_ganglia	rs35979293	4.5141	6.36e-06	0.0201421		rs28472312	-5.9604	2.52e-09	7.98084e-06
				Lung	rs35979293	4.82782	1.38e-06	0.0105501		rs28472312	-6.25057	4.09e-10	3.12681e-06
				Stomach	rs35979293	4.46438	8.03e-06	0.0350911		rs28472312	-5.32209	1.03e-07	0.00045011
				Vagina	rs35979293	5.1857	2.15e-07	0.000420325		rs28472312	-4.5422	5.57e-06	0.0108894
	chr16q22.2	16	MARVELD3	Artery_Aorta	rs217181	-9.40294	5.31e-21	3.36654e-17		rs7203231	4.4974	6.88e-06	0.0436192
				Artery_Coronary	rs217181	-5.8335	5.43e-09	1.72185e-05		rs7203231	4.3199	1.56e-05	0.0494676
				Artery_Tibial	rs217181	-9.58172	9.54e-22	7.71691e-18		rs7203231	4.70371	2.55e-06	0.020627
				Cells_Transformed_fibroblasts	rs217181	-8.115	4.86e-16	3.51815e-12		rs7203231	4.6397	3.49e-06	0.0252641
				Esophagus_Gastroesophageal_Junction	rs217181	-4.798	1.6e-06	0.0076576		rs7203231	4.938	7.89e-07	0.00377615
				Esophagus_Muscularis	rs217181	-7.54995	4.35e-14	3.32601e-10		rs7203231	5.2123	1.86e-07	0.00142216
				Testis	rs217181	-8.52287	1.56e-17	1.42319e-13		rs7203231	4.79077	1.66e-06	0.0151442
	Abbreviations: CHR: chromosome; GlycA: glycoprotein acetyls; FVC: forced vital capacity.
	All P values are two-sided.

## Sheet: Supplementary Data 8
	Supplementary Data 8 Shared Significant Expression-Trait Associations between GlycA and FEV1/FVC ratio from TWAS
	Position	CHR	TWAS Gene	Tissue	GlycA TWAS					FEV1/FVC ratio TWAS
					BEST.GWAS.ID	TWAS.Z	PTWAS	PBonferroni		BEST.GWAS.ID	TWAS.Z	PTWAS	PBonferroni
	chr1q31.3	1	CFH	Artery_Coronary	rs2284664	-4.36	1.3e-05	0.041223		rs1538687	4.873	1.1e-06	0.0034881
	chr5q31.1	5	HSPA4	Brain_Nucleus_accumbens_basal_ganglia	rs11742248	-4.856	1.2e-06	0.0038004		rs4705990	-6.567	5.13e-11	1.62467e-07
				Pituitary	rs11742248	-4.998	5.79e-07	0.00249896		rs4705990	-6.43	1.28e-10	5.52448e-07
				Testis	rs11742248	-4.873	1.1e-06	0.0100353		rs4705990	-6.426	1.31e-10	1.19511e-06
				Thyroid	rs11742248	-4.892	9.98e-07	0.00965864		rs4705990	-6.525	6.8e-11	6.58104e-07
	chr9q34.2	9	ABO	Adipose_Visceral_Omentum	rs612169	4.829	1.37e-06	0.00830631		rs3025388	-4.8374	1.32e-06	0.00800316
				Adrenal_Gland	rs612169	5.77665	7.62e-09	3.36728e-05		rs3025388	-4.45956	8.21e-06	0.03628
				Artery_Tibial	rs612169	5.3975	6.76e-08	0.000546816		rs3025388	-4.63432	3.58e-06	0.0289586
				Breast_Mammary_Tissue	rs612169	5.2034	1.96e-07	0.000969416		rs3025388	-4.7303	2.24e-06	0.011079
				Colon_Transverse	rs612169	5.0952	3.48e-07	0.00181308		rs3025388	-4.4459	8.75e-06	0.0455875
				Esophagus_Mucosa	rs612169	4.55	5.28e-06	0.041881		rs3025388	-4.5676	4.93e-06	0.0391048
				Ovary	rs612169	4.4165	1e-05	0.02742		rs3025388	-4.5115	6.44e-06	0.0176585
				Pituitary	rs612169	5.3236	1.02e-07	0.000440232		rs3025388	-4.5123	6.41e-06	0.0276656
	chr10q21.3	10	NRBF2	Adipose_Subcutaneous	rs3847326	-5.30428	1.13e-07	0.000910215		rs10761741	-6.39165	1.64e-10	1.32102e-06
				Artery_Tibial	rs3847326	-5.39256	6.95e-08	0.000562186		rs10761741	-5.20032	1.99e-07	0.00160971
				Cells_EBV-transformed_lymphocytes	rs3847326	-6.467	1e-10	2.684e-07		rs10761741	-5.676	1.38e-08	3.70392e-05
				Cells_Transformed_fibroblasts	rs3847326	-5.04868	4.45e-07	0.00322135		rs10761741	-5.9326	2.98e-09	2.15722e-05
	chr11q24.2	11	ST3GAL4	Liver	rs4937122	5.06	4.19e-07	0.00119415		rs541601	-4.876	1.08e-06	0.003078
				Pancreas	rs4937122	5.06	4.19e-07	0.00209542		rs541601	-4.876	1.08e-06	0.00540108
				Stomach	rs4937122	5.06	4.19e-07	0.00183103		rs541601	-4.876	1.08e-06	0.0047196
	chr16q22.2	16	TXNL4B	Brain_Substantia_nigra	rs217181	-25.094	5.78e-139	9.08038e-136		rs9302635	-4.342	1.41e-05	0.0221511
	Abbreviations: CHR: chromosome; GlycA: glycoprotein acetyls; FEV1: forced expired volume in 1 second; FVC: forced vital capacity.
	All P values are two-sided.

## Sheet: Supplementary Data 9
	Supplementary Data 9 Shared Significant Expression-Trait Associations between GlycA and PEF from TWAS
	Position	CHR	TWAS Gene	Tissue	GlycA TWAS					PEF TWAS
					BEST.GWAS.ID	TWAS.Z	PTWAS	PBonferroni		BEST.GWAS.ID	TWAS.Z	PTWAS	PBonferroni
	chr1p36.11	1	PIGV	Artery_Tibial	rs12742115	-4.97432	6.55e-07	0.00529829		rs4443935	4.53117	5.87e-06	0.0474824
				Cells_Transformed_fibroblasts	rs12742115	-5.35115	8.74e-08	0.000632689		rs4443935	5.20651	1.92e-07	0.00138989
				Small_Intestine_Terminal_Ileum	rs12742115	-5.02247	5.1e-07	0.00143208		rs4443935	4.3454	1.39e-05	0.0390312
	chr3p21.31	3	RNF123	Artery_Aorta	rs17650792	4.86621	1.14e-06	0.0072276		rs6775384	-5.92396	3.14e-09	1.99076e-05
				Artery_Coronary	rs17650792	5.434	5.51e-08	0.000174722		rs6775384	-5.789	7.08e-09	2.24507e-05
				Brain_Amygdala	rs17650792	5.482	4.21e-08	7.57379e-05		rs6775384	-5.875	4.23e-09	7.60977e-06
				Brain_Anterior_cingulate_cortex_BA24	rs17650792	4.73194	2.22e-06	0.00588744		rs6775384	-4.9064	9.28e-07	0.00246106
				Brain_Caudate_basal_ganglia	rs17650792	5.136	2.81e-07	0.00100682		rs6775384	-4.946	7.58e-07	0.00271591
				Brain_Cerebellar_Hemisphere	rs17650792	5.41	6.3e-08	0.000272349		rs6775384	-5.792	6.96e-09	3.00881e-05
				Brain_Cerebellum	rs17650792	5.41	6.3e-08	0.000361872		rs6775384	-5.792	6.96e-09	3.99782e-05
				Brain_Cortex	rs17650792	5.6508	1.6e-08	6.3072e-05		rs6775384	-5.7719	7.84e-09	3.09053e-05
				Brain_Hypothalamus	rs17650792	6.1734	6.69e-10	1.50659e-06		rs6775384	-5.29192	1.21e-07	0.000272492
				Brain_Putamen_basal_ganglia	rs17650792	5.41	6.3e-08	0.000174006		rs6775384	-5.792	6.96e-09	1.92235e-05
				Cells_Transformed_fibroblasts	rs17650792	5.554	2.79e-08	0.000201968		rs6775384	-5.902	3.59e-09	2.5988e-05
				Esophagus_Gastroesophageal_Junction	rs17650792	5.434	5.51e-08	0.000263709		rs6775384	-5.789	7.08e-09	3.38849e-05
				Esophagus_Mucosa	rs17650792	5.422	5.89e-08	0.000467195		rs6775384	-5.801	6.59e-09	5.22719e-05
				Esophagus_Muscularis	rs17650792	4.99372	5.92e-07	0.00452643		rs6775384	-5.4871	4.09e-08	0.000312721
				Heart_Atrial_Appendage	rs17650792	5.444	5.21e-08	0.000290249		rs6775384	-5.804	6.48e-09	3.61001e-05
				Nerve_Tibial	rs17650792	5.402	6.59e-08	0.00062717		rs6775384	-5.751	8.87e-09	8.44158e-05
				Pituitary	rs17650792	6.118	9.48e-10	4.09157e-06		rs6775384	-5.2166	1.82e-07	0.000785512
				Spleen	rs17650792	5.399	6.7e-08	0.000295403		rs6775384	-5.906	3.51e-09	1.54756e-05
				Testis	rs17650792	6.21438	5.15e-10	4.69835e-06		rs6775384	-5.22997	1.7e-07	0.00155091
				Thyroid	rs17650792	5.428	5.7e-08	0.000551646		rs6775384	-5.797	6.75e-09	6.53265e-05
	chr3p21.31	3	UBA7	Artery_Aorta	rs17650792	-5.428	5.7e-08	0.00036138		rs6775384	5.797	6.75e-09	4.2795e-05
				Artery_Tibial	rs17650792	-6.57832	4.76e-11	3.85036e-07		rs6775384	4.95155	7.36e-07	0.0059535
				Cells_Transformed_fibroblasts	rs17650792	-5.402	6.59e-08	0.00047705		rs6775384	5.751	8.87e-09	6.42099e-05
				Colon_Transverse	rs17650792	-4.90456	9.36e-07	0.00487656		rs6775384	6.0619	1.34e-09	6.9814e-06
				Esophagus_Mucosa	rs17650792	-5.47	4.5e-08	0.00035694		rs6775384	5.885	3.98e-09	3.15694e-05
				Liver	rs17650792	-5.428	5.7e-08	0.00016245		rs6775384	5.797	6.75e-09	1.92375e-05
				Lung	rs17650792	-5.444	5.21e-08	0.000398304		rs6775384	5.804	6.48e-09	4.95396e-05
				Nerve_Tibial	rs17650792	-5.47	4.5e-08	0.000428265		rs6775384	5.885	3.98e-09	3.78777e-05
				Pancreas	rs17650792	-5.434	5.51e-08	0.000275555		rs6775384	5.867	4.44e-09	2.22044e-05
				Skin_Not_Sun_Exposed_Suprapubic	rs17650792	-4.72942	2.25e-06	0.0165105		rs6775384	4.629	3.67e-06	0.0269305
				Skin_Sun_Exposed_Lower_leg	rs17650792	-5.47	4.5e-08	0.00039339		rs6775384	5.898	3.68e-09	3.21706e-05
				Small_Intestine_Terminal_Ileum	rs17650792	-5.434	5.51e-08	0.000154721		rs6775384	5.867	4.44e-09	1.24675e-05
				Spleen	rs17650792	-5.30987	1.1e-07	0.00048499		rs6775384	5.83864	5.26e-09	2.31913e-05
				Stomach	rs17650792	-4.7128	2.44e-06	0.0106628		rs6775384	4.8936	9.9e-07	0.0043263
				Whole_Blood	rs17650792	-5.422	5.89e-08	0.00034698		rs6775384	5.801	6.59e-09	3.88217e-05
	chr5q31.1	5	HSPA4	Brain_Nucleus_accumbens_basal_ganglia	rs11742248	-4.856	1.2e-06	0.0038004		rs3088225	-6.502	7.93e-11	2.51143e-07
				Pituitary	rs11742248	-4.998	5.79e-07	0.00249896		rs3088225	-6.423	1.34e-10	5.78344e-07
				Testis	rs11742248	-4.873	1.1e-06	0.0100353		rs3088225	-6.465	1.01e-10	9.21423e-07
				Thyroid	rs11742248	-4.892	9.98e-07	0.00965864		rs3088225	-6.52	7.22e-11	6.98752e-07
	chr9q34.2	9	ABO	Adipose_Visceral_Omentum	rs612169	4.829	1.37e-06	0.00830631		rs505922	-5.24293	1.58e-07	0.000957954
				Adrenal_Gland	rs612169	5.77665	7.62e-09	3.36728e-05		rs505922	-6.6389	3.16e-11	1.3964e-07
				Artery_Aorta	rs612169	6.00792	1.88e-09	1.19192e-05		rs505922	-6.71541	1.88e-11	1.19192e-07
				Artery_Coronary	rs612169	4.6392	3.5e-06	0.0110985		rs505922	-5.6561	1.55e-08	4.91505e-05
				Artery_Tibial	rs612169	5.3975	6.76e-08	0.000546816		rs505922	-6.34588	2.21e-10	1.78767e-06
				Breast_Mammary_Tissue	rs612169	5.2034	1.96e-07	0.000969416		rs505922	-6.0693	1.28e-09	6.33088e-06
				Colon_Sigmoid	rs612169	5.6581	1.53e-08	7.31799e-05		rs505922	-5.48539	4.13e-08	0.000197538
				Colon_Transverse	rs612169	5.0952	3.48e-07	0.00181308		rs505922	-5.085	3.68e-07	0.00191728
				Esophagus_Mucosa	rs612169	4.55	5.28e-06	0.041881		rs505922	-5.31222	1.08e-07	0.000856656
				Heart_Atrial_Appendage	rs612169	5.56423	2.63e-08	0.000146517		rs505922	-5.75552	8.64e-09	4.81334e-05
				Heart_Left_Ventricle	rs612169	4.71376	2.43e-06	0.0121184		rs505922	-5.06742	4.03e-07	0.00200976
				Muscle_Skeletal	rs612169	4.6466	3.37e-06	0.0245808		rs505922	-5.49515	3.9e-08	0.000284466
				Ovary	rs612169	4.4165	1e-05	0.02742		rs505922	-4.378	1.2e-05	0.032904
				Pancreas	rs612169	4.8216	1.42e-06	0.00710142		rs505922	-4.6865	2.78e-06	0.0139028
				Pituitary	rs612169	5.3236	1.02e-07	0.000440232		rs505922	-5.3747	7.67e-08	0.000331037
	chr10q21.3	10	NRBF2	Adipose_Subcutaneous	rs3847326	-5.30428	1.13e-07	0.000910215		rs10761741	-4.7225	2.33e-06	0.0187682
				Cells_EBV-transformed_lymphocytes	rs3847326	-6.467	1e-10	2.684e-07		rs10761741	-4.481	7.43e-06	0.0199421
				Cells_Transformed_fibroblasts	rs3847326	-5.04868	4.45e-07	0.00322135		rs10761741	-5.1546	2.54e-07	0.00183871
	chr19q13.33	19	SEC1P	Esophagus_Gastroesophageal_Junction	rs492602	4.81453	1.48e-06	0.00708328		rs601338	-4.89569	9.8e-07	0.00469028
				Lung	rs492602	4.89752	9.71e-07	0.00742329		rs601338	-5.20726	1.92e-07	0.00146784
				Thyroid	rs492602	5.13	2.87e-07	0.00277759		rs601338	-5.10576	3.29e-07	0.00318406
	Abbreviations: CHR: chromosome; GlycA: glycoprotein acetyls; PEF: peak expiratory flow.
	All P values are two-sided.

## Sheet: Supplementary Data 10
	Supplementary Data 10 Shared Significant Expression-Trait Associations between GlycA and asthma from TWAS
	Position	CHR	TWAS Gene	Tissue	GlycA TWAS					Asthma TWAS
					BEST.GWAS.ID	TWAS.Z	PTWAS	PBonferroni		BEST.GWAS.ID	TWAS.Z	PTWAS	PBonferroni
	chr1q21.3	1	IL6R	Artery_Tibial	rs7529229	4.825	1.4e-06	0.0113246		rs4845622	-4.61	4.03e-06	0.0325987
				Esophagus_Muscularis	rs7529229	4.825	1.4e-06	0.0107044		rs4845622	-4.61	4.03e-06	0.0308134
	chr16q22.2	16	HPR	Brain_Amygdala	rs217181	-25.094	5.78e-139	1.03982e-135		rs2000999	4.539	5.65e-06	0.0101644
				Brain_Anterior_cingulate_cortex_BA24	rs217181	-25.094	5.78e-139	1.53286e-135		rs2000999	4.539	5.65e-06	0.0149838
				Brain_Caudate_basal_ganglia	rs217181	-25.094	5.78e-139	2.07097e-135		rs2000999	4.539	5.65e-06	0.020244
				Brain_Cerebellar_Hemisphere	rs217181	-25.094	5.78e-139	2.49869e-135		rs2000999	4.539	5.65e-06	0.024425
				Brain_Cerebellum	rs217181	-25.094	5.78e-139	3.32003e-135		rs2000999	4.539	5.65e-06	0.0324536
				Brain_Cortex	rs217181	-25.094	5.78e-139	2.27848e-135		rs2000999	4.539	5.65e-06	0.0222723
				Brain_Frontal_Cortex_BA9	rs217181	-25.094	5.78e-139	1.77735e-135		rs2000999	4.539	5.65e-06	0.0173738
				Brain_Hippocampus	rs217181	-25.094	5.78e-139	1.2953e-135		rs2000999	4.539	5.65e-06	0.0126616
				Brain_Hypothalamus	rs217181	-23.8	1.77e-125	3.98604e-122		rs2000999	4.61319	3.97e-06	0.00894044
				Brain_Nucleus_accumbens_basal_ganglia	rs217181	-25.094	5.78e-139	1.83053e-135		rs2000999	4.539	5.65e-06	0.0178936
				Brain_Putamen_basal_ganglia	rs217181	-25.094	5.78e-139	1.59644e-135		rs2000999	4.539	5.65e-06	0.0156053
				Brain_Substantia_nigra	rs217181	-23.6605	9.21e-124	1.44689e-120		rs2000999	4.4958	6.93e-06	0.010887
				Heart_Atrial_Appendage	rs217181	-25.094	5.78e-139	3.22004e-135		rs2000999	4.539	5.65e-06	0.0314762
	chr17q21.32	17	ZNF652	Artery_Aorta	rs11655704	-4.8507	1.23e-06	0.0077982		rs17637472	-5.3115	1.09e-07	0.00069106
				Artery_Tibial	rs11655704	-5.42424	5.82e-08	0.00047078		rs17637472	-6.612	3.79e-11	3.06573e-07
				Thyroid	rs11655704	-5.83856	5.27e-09	5.10031e-05		rs17637472	-4.77565	1.79e-06	0.0173236
	Abbreviations: CHR: chromosome; GlycA: glycoprotein acetyls.
	All P values are two-sided.

[truncated: 15 more sheets: Supplementary Data 11, Supplementary Data 12, Supplementary Data 13, Supplementary Data 14, Supplementary Data 15, Supplementary Data 16, Supplementary Data 17, Supplementary Data 18, Supplementary Data 19, Supplementary Data 20, Supplementary Data 21, Supplementary Data 22, Supplementary Data 23 , Supplementary Data 24, Supplementary Data 25]
